# Supplementary material for: Bioinformatics Analysis of Macrophages Exposed to Porphyromonas gingivalis: Implications in Acute vs. Chronic Infections
Source: PLoS One. 2010 Dec 23;5(12):e15613. doi: 10.1371/journal.pone.0015613 (PMC3009741; doi:10.1371/journal.pone.0015613)
Supplement: Table S1 — The microarray gene expression data from three conditions. The list of gene expression in three conditions shows six types of fold changes, including P. gingivalis/Control, LPS/Control, FimA/Control, P. gingivalis/LPS, P. gingivalis/FimA and LPS/FimA. (XLS) [file pone.0015613.s001.xls]

## Sheet: data
Probe_Set_ID	Entrez_ID	Gene_Symbol	Gene_Name	PG/Control	LPS/Control	Fim/Control	PG/LPS	PG/Fim	LPS/Fim	AveExpr	F	P.Value	adj.P.Val
217757_at	2	A2M	alpha-2-macroglobulin	0.206379	0.0888695	0.0786483	0.11751	0.127731	0.0102212	10.9097	0.112559	0.950979	0.994835
214440_at	9	NAT1	N-acetyltransferase 1 (arylamine N-acetyltransferase)	-0.855421	-0.595766	-0.590615	-0.259656	-0.264806	-0.00515007	8.65167	3.40064	0.0559853	0.24408
209459_s_at	18	ABAT	4-aminobutyrate aminotransferase	-0.619718	-0.322743	-0.15003	-0.296974	-0.469687	-0.172713	5.58877	0.215341	0.883752	0.979701
203504_s_at	19	ABCA1	ATP-binding cassette, sub-family A (ABC1), member 1	1.48645	1.21938	1.20104	0.267077	0.285413	0.0183355	8.42447	27.7745	1.65782e-05	0.00154903
212772_s_at	20	ABCA2	ATP-binding cassette, sub-family A (ABC1), member 2	0.316859	0.246577	0.268788	0.0702821	0.0480705	-0.0222115	6.19501	1.74445	0.214282	0.505974
204343_at	21	ABCA3	ATP-binding cassette, sub-family A (ABC1), member 3	0.00329445	-0.0887398	-0.0115216	0.0920342	0.014816	-0.0772182	6.05586	0.10991	0.952563	0.994835
200045_at	23	ABCF1	ATP-binding cassette, sub-family F (GCN20), member 1	0.375289	0.0380539	0.251015	0.337236	0.124275	-0.212961	8.9919	2.14395	0.151116	0.421031
210082_at	24	ABCA4	ATP-binding cassette, sub-family A (ABC1), member 4	-0.104885	-0.00956641	0.0302471	-0.0953185	-0.135132	-0.0398135	5.48005	0.17827	0.908953	0.986658
202123_s_at	25	ABL1	c-abl oncogene 1, receptor tyrosine kinase	-0.245163	-0.339798	-0.255024	0.0946349	0.00986125	-0.0847736	7.19726	1.1312	0.377782	0.67933
226893_at	27	ABL2	v-abl Abelson murine leukemia viral oncogene homolog 2 (arg, Abelson-related gene)	1.84143	1.30947	1.27459	0.531957	0.566839	0.0348824	9.29105	15.5772	0.000252704	0.0109702
216929_x_at	28	ABO	ABO blood group (transferase A, alpha 1-3-N-acetylgalactosaminyltransferase; transferase B, alpha 1-3-galactosyltransferase)	-0.0239916	0.224165	0.0285506	-0.248157	-0.0525422	0.195614	3.98651	0.947925	0.450066	0.74018
214671_s_at	29	ABR	active BCR-related gene	0.1873	0.0282695	0.0375505	0.15903	0.149749	-0.00928106	7.61873	0.282524	0.837002	0.963646
1552615_at	32	ACACB	acetyl-Coenzyme A carboxylase beta	0.276785	0.347331	0.276632	-0.0705468	0.000152836	0.0706997	7.74209	1.19588	0.355309	0.657849
202502_at	34	ACADM	acyl-Coenzyme A dehydrogenase, C-4 to C-12 straight chain	-0.589087	-0.451491	-0.368506	-0.137596	-0.220581	-0.0829848	10.0191	2.79875	0.0883651	0.318264
226030_at	36	ACADSB	acyl-Coenzyme A dehydrogenase, short/branched chain	-0.569148	-0.351898	-0.244813	-0.21725	-0.324335	-0.107085	6.23868	1.53275	0.259582	0.556305
200710_at	37	ACADVL	acyl-Coenzyme A dehydrogenase, very long chain	-0.242077	-0.594396	-0.572226	0.352319	0.33015	-0.0221694	9.8321	1.67143	0.228818	0.52305
205412_at	38	ACAT1	acetyl-Coenzyme A acetyltransferase 1	-0.441151	-0.512718	-0.264984	0.0715667	-0.176167	-0.247734	8.98428	0.980659	0.436163	0.731111
210337_s_at	47	ACLY	ATP citrate lyase	0.0954008	0.10801	0.0833367	-0.0126092	0.0120641	0.0246733	8.71697	0.0898505	0.964159	0.995523
207071_s_at	48	ACO1	aconitase 1, soluble	0.0753556	-0.0877727	0.0754469	0.163128	-9.12248e-05	-0.16322	10.1467	0.0850383	0.966825	0.995855
213501_at	51	ACOX1	acyl-Coenzyme A oxidase 1, palmitoyl	-0.29789	-0.302225	-0.0538874	0.00433453	-0.244003	-0.248337	7.77216	0.95836	0.445585	0.737412
201630_s_at	52	ACP1	acid phosphatase 1, soluble	-0.431118	-0.453058	-0.365974	0.0219398	-0.0651442	-0.087084	9.93739	3.2226	0.0638563	0.265464
204638_at	54	ACP5	acid phosphatase 5, tartrate resistant	-0.440837	-0.442262	-0.243168	0.00142451	-0.197669	-0.199094	11.6878	3.73715	0.0439896	0.213172
204393_s_at	55	ACPP	acid phosphatase, prostate	0.0823306	0.133537	0.0230705	-0.0512065	0.0592601	0.110467	4.97255	0.160859	0.920501	0.990897
205132_at	70	ACTC1	actin, alpha, cardiac muscle 1	0.177318	0.165589	0.158015	0.0117295	0.0193033	0.00757381	6.97057	0.305713	0.82079	0.956676
213214_x_at	71	ACTG1	actin, gamma 1	0.175691	0.0206262	0.0821799	0.155065	0.0935111	-0.0615537	12.995	0.536622	0.666548	0.881865
202274_at	72	ACTG2	actin, gamma 2, smooth muscle, enteric	0.241916	0.235078	0.353034	0.00683753	-0.111118	-0.117956	6.3491	1.38965	0.296248	0.59926
202666_s_at	86	ACTL6A	actin-like 6A	-0.953027	-0.761065	-0.602513	-0.191962	-0.350514	-0.158552	6.94782	4.00131	0.0366412	0.190406
208637_x_at	87	ACTN1	actinin, alpha 1	0.83847	0.418544	0.396165	0.419926	0.442305	0.0223793	10.2123	1.63101	0.237341	0.530479
203861_s_at	88	ACTN2	actinin, alpha 2	0.266124	0.366346	0.440101	-0.100222	-0.173977	-0.0737551	5.35025	3.04171	0.0732012	0.287156
203935_at	90	ACVR1	activin A receptor, type I	-0.297823	-0.170473	-0.132214	-0.12735	-0.165609	-0.0382586	9.51857	0.680525	0.581662	0.829339
213198_at	91	ACVR1B	activin A receptor, type IB	0.351248	0.309707	0.427301	0.0415415	-0.0760525	-0.117594	9.46767	1.47007	0.274983	0.575482
205327_s_at	92	ACVR2A	activin A receptor, type IIA	1.36582	0.930348	0.99886	0.43547	0.366958	-0.0685115	7.87372	7.89145	0.00411243	0.0570276
226950_at	94	ACVRL1	activin A receptor type II-like 1	0.0959718	0.292321	0.0867938	-0.196349	0.00917803	0.205527	6.4842	0.266775	0.848015	0.967764
238849_at	95	ACY1	aminoacylase 1	0.295388	0.15823	0.161766	0.137158	0.133622	-0.00353599	4.97081	0.989912	0.432314	0.727518
205260_s_at	97	ACYP1	acylphosphatase 1, erythrocyte (common) type	-0.356561	-0.373498	-0.367984	0.0169371	0.0114236	-0.00551356	6.62231	0.830013	0.504018	0.781064
206833_s_at	98	ACYP2	acylphosphatase 2, muscle type	-0.5878	-0.56061	-0.241909	-0.0271902	-0.345891	-0.318701	6.98845	0.864067	0.487797	0.767813
204639_at	100	ADA	adenosine deaminase	0.0595283	-0.0955557	-0.140561	0.155084	0.200089	0.0450051	6.69963	0.0734606	0.973021	0.99586
205180_s_at	101	ADAM8	ADAM metallopeptidase domain 8	0.0525373	-0.0910372	-0.0321454	0.143574	0.0846827	-0.0588917	7.68416	0.0777447	0.970766	0.99586
214895_s_at	102	ADAM10	ADAM metallopeptidase domain 10	-0.591876	-0.236119	-0.207763	-0.355758	-0.384113	-0.0283552	8.11257	2.48579	0.113577	0.363203
201786_s_at	103	ADAR	adenosine deaminase, RNA-specific	0.110733	0.255755	-0.0669012	-0.145022	0.177634	0.322657	11.0271	0.79173	0.522892	0.792414
203865_s_at	104	ADARB1	adenosine deaminase, RNA-specific, B1 (RED1 homolog rat)	-0.527353	-0.617619	-0.685503	0.090266	0.15815	0.067884	5.52027	5.28994	0.0161556	0.124043
213245_at	107	ADCY1	adenylate cyclase 1 (brain)	0.0404922	-0.00871929	0.0442978	0.0492114	-0.00380562	-0.0530171	4.28558	0.0419923	0.987925	0.998737
213219_at	108	ADCY2	adenylate cyclase 2 (brain)	0.309081	0.227546	0.215913	0.081535	0.0931676	0.0116326	3.75965	1.27566	0.329564	0.632873
209321_s_at	109	ADCY3	adenylate cyclase 3	0.432634	0.33531	0.401876	0.0973247	0.0307582	-0.0665665	7.96488	1.62178	0.239335	0.532899
203741_s_at	113	ADCY7	adenylate cyclase 7	-0.96898	-0.507587	-0.835899	-0.461393	-0.13308	0.328313	6.72247	4.18327	0.0324093	0.177934
204497_at	115	ADCY9	adenylate cyclase 9	-0.663879	-0.496086	-0.470948	-0.167793	-0.192931	-0.0251384	5.71149	1.66906	0.229309	0.523916
214736_s_at	118	ADD1	adducin 1 (alpha)	0.140273	-0.243357	-0.013774	0.38363	0.154047	-0.229583	8.87784	1.33293	0.312339	0.615966
201753_s_at	120	ADD3	adducin 3 (gamma)	-0.795026	-0.79681	-0.571692	0.00178464	-0.223334	-0.225118	8.67629	2.8292	0.0862781	0.312931
209122_at	123	PLIN2	perilipin 2	-0.695737	-1.43414	-0.798251	0.738404	0.102514	-0.63589	10.3907	4.41576	0.027805	0.164632
208848_at	128	ADH5	alcohol dehydrogenase 5 (class III), chi polypeptide	-1.22071	-0.817322	-0.680526	-0.403387	-0.540183	-0.136796	7.29413	10.0906	0.00159571	0.0340851
204119_s_at	132	ADK	adenosine kinase	-0.462588	-0.466157	-0.298541	0.00356862	-0.164047	-0.167615	9.22176	2.80648	0.0878297	0.317267
202912_at	133	ADM	adrenomedullin	1.75867	2.09803	1.09291	-0.339355	0.66576	1.00512	9.90134	16.683	0.000185603	0.00879687
205013_s_at	135	ADORA2A	adenosine A2a receptor	2.72778	1.95365	2.42974	0.774131	0.298042	-0.476089	7.95021	17.8058	0.000137905	0.00727506
205891_at	136	ADORA2B	adenosine A2b receptor	0.594087	0.587247	0.867335	0.00683999	-0.273248	-0.280088	6.33644	0.761232	0.538421	0.800249
228042_at	141	ADPRH	ADP-ribosylarginine hydrolase	-0.137607	-0.132001	-0.0866378	-0.0056055	-0.0509688	-0.0453633	6.36484	0.0893314	0.964449	0.995523
202239_at	143	PARP4	poly (ADP-ribose) polymerase family, member 4	-0.258039	-0.321724	-0.463946	0.0636847	0.205907	0.142223	9.99022	2.79206	0.088832	0.319242
206170_at	154	ADRB2	adrenergic, beta-2-, receptor, surface	0.414419	-0.112548	-0.311879	0.526967	0.726298	0.199331	5.06815	3.4411	0.0543577	0.239903
228771_at	157	ADRBK2	adrenergic, beta, receptor kinase 2	-0.880798	-0.968207	-0.778027	0.0874085	-0.102772	-0.19018	7.8406	1.13633	0.375945	0.677143
221761_at	159	ADSS	adenylosuccinate synthase	-0.484084	-0.486154	-0.31592	0.00207054	-0.168163	-0.170234	8.29683	1.75663	0.21196	0.502649
1558792_x_at	160	AP2A1	adaptor-related protein complex 2, alpha 1 subunit	0.193144	-0.109365	-0.200846	0.302509	0.39399	0.0914801	5.78726	0.837553	0.50038	0.777639
211779_x_at	161	AP2A2	adaptor-related protein complex 2, alpha 2 subunit	-0.0409822	-0.333793	-0.20514	0.292811	0.164158	-0.128654	7.89108	1.12815	0.37888	0.680458
200615_s_at	163	AP2B1	adaptor-related protein complex 2, beta 1 subunit	-0.110493	-0.0972543	0.0302142	-0.0132386	-0.140707	-0.127468	8.57966	0.304142	0.821887	0.957
225754_at	164	AP1G1	adaptor-related protein complex 1, gamma 1 subunit	-0.206601	0.0854824	0.0377371	-0.292084	-0.244338	0.0477452	7.52088	0.628607	0.611143	0.848395
1552287_s_at	172	AFG3L1	AFG3 ATPase family gene 3-like 1 (S. cerevisiae)	-0.475375	-0.949566	-0.770055	0.47419	0.29468	-0.179511	6.52369	3.74738	0.0436746	0.212545
204333_s_at	175	AGA	aspartylglucosaminidase	-0.724945	-0.336423	-0.255108	-0.388523	-0.469838	-0.081315	6.81557	1.80509	0.202998	0.492954
209098_s_at	182	JAG1	jagged 1 (Alagille syndrome)	3.11855	2.94344	2.66272	0.175112	0.455824	0.280711	7.24911	30.526	1.03841e-05	0.00117101
208016_s_at	185	AGTR1	angiotensin II receptor, type 1	0.232275	0.162652	0.264813	0.0696232	-0.0325375	-0.102161	3.68431	1.05369	0.406733	0.704157
210326_at	189	AGXT	alanine-glyoxylate aminotransferase	0.174877	0.260606	0.103667	-0.0857288	0.0712097	0.156938	6.30269	0.853101	0.492963	0.770145
202820_at	196	AHR	aryl hydrocarbon receptor	0.641206	0.46534	0.671096	0.175865	-0.0298901	-0.205756	8.76708	2.31959	0.130295	0.388973
209901_x_at	199	AIF1	allograft inflammatory factor 1	-0.218199	-0.28606	-0.297804	0.0678611	0.0796052	0.0117441	9.93974	0.258727	0.853636	0.968883
202587_s_at	203	AK1	adenylate kinase 1	-0.553756	-0.786777	-0.653903	0.23302	0.100147	-0.132873	9.04408	4.4649	0.0269324	0.161014
212174_at	204	AK2	adenylate kinase 2	-0.219098	-0.10067	-0.0104156	-0.118427	-0.208682	-0.0902547	7.97705	0.120511	0.946161	0.994562
230630_at	205	AK3L1	adenylate kinase 3-like 1	0.0744373	-0.015658	0.0774259	0.0900953	-0.00298855	-0.0930838	7.35088	0.0498131	0.984534	0.997798
203808_at	208	AKT2	v-akt murine thymoma viral oncogene homolog 2	0.054904	0.312425	0.183804	-0.257521	-0.1289	0.128621	4.63249	1.41551	0.289216	0.591516
218489_s_at	210	ALAD	aminolevulinate, delta-, dehydratase	-0.77457	-0.528276	-0.450419	-0.246293	-0.324151	-0.0778576	5.97013	4.28271	0.0303386	0.172652
205633_s_at	211	ALAS1	aminolevulinate, delta-, synthase 1	0.590145	0.305444	0.605741	0.284702	-0.0155954	-0.300297	11.3735	8.08896	0.00375199	0.0547296
238813_at	212	ALAS2	aminolevulinate, delta-, synthase 2	-0.714011	-0.649209	-0.67767	-0.0648024	-0.0363412	0.0284613	5.23536	4.00018	0.0366695	0.190452
1569362_at	214	ALCAM	activated leukocyte cell adhesion molecule	1.74556	1.32311	1.15448	0.422454	0.591086	0.168632	5.45546	1.81624	0.200997	0.490788
205142_x_at	215	ABCD1	ATP-binding cassette, sub-family D (ALD), member 1	0.267299	0.284841	0.227088	-0.0175417	0.0402116	0.0577533	7.46559	0.512623	0.681649	0.891072
212224_at	216	ALDH1A1	aldehyde dehydrogenase 1 family, member A1	0.733471	0.735405	0.883482	-0.00193443	-0.150011	-0.148077	9.52384	3.10464	0.0697805	0.279892
201425_at	217	ALDH2	aldehyde dehydrogenase 2 family (mitochondrial)	0.411789	0.252513	0.354393	0.159277	0.0573958	-0.101881	10.5782	1.76084	0.211164	0.502097
204941_s_at	222	ALDH3B2	aldehyde dehydrogenase 3 family, member B2	-0.240587	0.0929481	-0.0161211	-0.333535	-0.224466	0.109069	3.76073	1.95878	0.177299	0.460941
207583_at	225	ABCD2	ATP-binding cassette, sub-family D (ALD), member 2	-0.44928	-0.4331	-0.296258	-0.0161794	-0.153022	-0.136842	3.71473	1.15799	0.368295	0.669602
238996_x_at	226	ALDOA	aldolase A, fructose-bisphosphate	0.0963878	0.061909	0.160134	0.0344788	-0.0637459	-0.0982246	8.5994	0.12413	0.943938	0.994562
202022_at	230	ALDOC	aldolase C, fructose-bisphosphate	-0.0315992	-0.0843478	0.1144	0.0527486	-0.146	-0.198748	7.02322	0.168598	0.915396	0.98889
201272_at	231	AKR1B1	aldo-keto reductase family 1, member B1 (aldose reductase)	0.0941979	-0.236009	0.0939121	0.330207	0.000285869	-0.329921	12.3924	0.264733	0.849442	0.968198
208212_s_at	238	ALK	anaplastic lymphoma receptor tyrosine kinase	0.054211	-0.0812482	-0.255894	0.135459	0.310105	0.174646	5.15017	0.907467	0.467884	0.754629
204446_s_at	240	ALOX5	arachidonate 5-lipoxygenase	-0.159027	-0.150704	-0.07958	-0.00832264	-0.0794468	-0.0711242	9.96634	0.0415932	0.988091	0.998737
204174_at	241	ALOX5AP	arachidonate 5-lipoxygenase-activating protein	-0.300541	-0.266721	-0.175233	-0.0338197	-0.125308	-0.0914886	12.2618	0.0558092	0.981782	0.997693
210431_at	251	ALPPL2	alkaline phosphatase, placental-like 2	0.143385	0.112158	0.230439	0.031227	-0.087054	-0.118281	5.79707	0.477182	0.704411	0.902292
221114_at	258	AMBN	ameloblastin (enamel matrix protein)	0.146304	0.252479	0.244618	-0.106175	-0.0983135	0.00786116	5.62972	0.640892	0.604049	0.844206
205477_s_at	259	AMBP	alpha-1-microglobulin/bikunin precursor	-0.154202	-0.00776173	-0.100561	-0.14644	-0.0536408	0.0927992	4.84025	0.244657	0.863447	0.973432
201196_s_at	262	AMD1	adenosylmethionine decarboxylase 1	-0.383434	-0.194053	-0.281812	-0.189382	-0.101623	0.0877589	10.6083	0.62168	0.615175	0.851574
202203_s_at	267	AMFR	autocrine motility factor receptor	0.121672	0.0895183	0.342259	0.0321541	-0.220587	-0.252741	5.16594	0.0516127	0.983722	0.997749
209491_s_at	272	AMPD3	adenosine monophosphate deaminase (isoform E)	0.0889138	0.297462	0.619869	-0.208548	-0.530955	-0.322406	7.84219	2.24197	0.139062	0.402341
202931_x_at	274	BIN1	bridging integrator 1	-0.319184	-0.342239	-0.22016	0.023055	-0.0990244	-0.122079	8.08479	1.05416	0.40655	0.703965
228023_x_at	280	AMY2B	amylase, alpha 2B (pancreatic)	-0.330447	-0.48165	-0.627028	0.151203	0.296581	0.145377	7.15243	2.73762	0.0927345	0.326274
205141_at	283	ANG	angiogenin, ribonuclease, RNase A family, 5	-0.219391	-0.454989	-0.138998	0.235598	-0.0803931	-0.315991	5.85601	3.28365	0.0610204	0.258494
202920_at	287	ANK2	ankyrin 2, neuronal	0.0879073	0.192319	0.131161	-0.104412	-0.0432534	0.0611585	3.99783	0.294645	0.828525	0.960267
206385_s_at	288	ANK3	ankyrin 3, node of Ranvier (ankyrin G)	-0.409362	-0.566457	-0.522356	0.157095	0.112994	-0.0441014	3.86951	1.76884	0.209661	0.500251
202888_s_at	290	ANPEP	alanyl (membrane) aminopeptidase	0.443264	0.0684383	0.224592	0.374826	0.218672	-0.156154	9.01282	0.644017	0.602256	0.842646
202825_at	291	SLC25A4	solute carrier family 25 (mitochondrial carrier; adenine nucleotide translocator), member 4	-0.0863347	-0.305887	-0.274201	0.219552	0.187867	-0.0316851	6.63358	0.707959	0.566611	0.822165
201012_at	301	ANXA1	annexin A1	-0.0985133	-0.138458	0.00320272	0.0399447	-0.101716	-0.141661	12.6494	0.0631092	0.97827	0.997693
210876_at	303	ANXA2P1	annexin A2 pseudogene 1	0.111122	0.349411	0.160772	-0.238288	-0.0496493	0.188639	6.4213	1.01539	0.421897	0.716998
209369_at	306	ANXA3	annexin A3	-1.97511	-1.41904	-1.51675	-0.55607	-0.45836	0.0977099	5.03101	2.75105	0.0917538	0.324162
201302_at	307	ANXA4	annexin A4	-0.402298	-0.32889	-0.267869	-0.0734086	-0.134429	-0.0610205	9.87055	1.27645	0.32932	0.632652
200782_at	308	ANXA5	annexin A5	0.462393	0.389511	0.410075	0.0728816	0.0523182	-0.0205633	11.4889	0.649234	0.599274	0.84064
200982_s_at	309	ANXA6	annexin A6	0.391219	0.0969454	0.361909	0.294274	0.0293106	-0.264964	8.30624	0.318862	0.811614	0.951996
214783_s_at	311	ANXA11	annexin A11	-0.349915	-0.439578	-0.462641	0.0896631	0.112726	0.023063	7.33637	2.77439	0.090077	0.321808
205639_at	313	AOAH	acyloxyacyl hydrolase (neutrophil)	0.180992	0.0403197	0.146651	0.140672	0.0343411	-0.106331	7.72671	0.0967798	0.960238	0.995523
205083_at	316	AOX1	aldehyde oxidase 1	-0.936087	-0.835531	-0.589325	-0.100556	-0.346762	-0.246206	5.6904	2.50671	0.111653	0.359023
204859_s_at	317	APAF1	apoptotic peptidase activating factor 1	-0.402439	-0.637497	-0.505189	0.235058	0.10275	-0.132309	5.69078	1.69401	0.224207	0.517575
218609_s_at	318	NUDT2	nudix (nucleoside diphosphate linked moiety X)-type motif 2	-0.572968	-0.569635	-0.514082	-0.00333294	-0.0588864	-0.0555534	6.7077	2.28185	0.134476	0.394304
228101_at	320	APBA1	amyloid beta (A4) precursor protein-binding, family A, member 1	-0.637846	-0.823304	-0.940987	0.185459	0.303142	0.117683	4.71366	2.90535	0.081303	0.303756
212985_at	323	APBB2	amyloid beta (A4) precursor protein-binding, family B, member 2	0.178194	0.445143	0.306239	-0.266949	-0.128045	0.138904	5.64938	0.138977	0.934642	0.992654
210538_s_at	330	BIRC3	baculoviral IAP repeat-containing 3	1.82909	1.5642	1.64168	0.264888	0.187411	-0.0774773	9.98088	2.96951	0.0773677	0.295829
206536_s_at	331	XIAP	X-linked inhibitor of apoptosis	-0.183772	0.174932	0.204365	-0.358704	-0.388137	-0.0294329	4.91728	0.933707	0.456247	0.745294
202095_s_at	332	BIRC5	baculoviral IAP repeat-containing 5	-0.194259	-0.264768	-0.112101	0.0705091	-0.0821582	-0.152667	6.82602	0.0595177	0.980019	0.997693
208703_s_at	334	APLP2	amyloid beta (A4) precursor-like protein 2	0.653573	0.418536	0.481406	0.235037	0.172167	-0.06287	11.0043	2.80089	0.0882166	0.318196
223579_s_at	338	APOB	apolipoprotein B (including Ag(x) antigen)	0.0522724	0.0964774	-0.0317927	-0.0442051	0.0840651	0.12827	4.03154	0.227376	0.875444	0.977755
213553_x_at	341	APOC1	apolipoprotein C-I	0.352174	0.235394	0.274681	0.11678	0.0774926	-0.039287	9.89068	0.300843	0.824192	0.958167
201525_at	347	APOD	apolipoprotein D	-0.151145	-0.103823	-0.0926447	-0.0473214	-0.0585	-0.0111786	5.93881	0.208195	0.88866	0.980642
203381_s_at	348	APOE	apolipoprotein E	0.199043	0.266209	0.337574	-0.0671656	-0.138531	-0.0713656	12.7442	0.579631	0.640145	0.867467
205216_s_at	350	APOH	apolipoprotein H (beta-2-glycoprotein I)	0.0830278	-0.187537	-0.185856	0.270565	0.268884	-0.00168146	4.61224	1.52729	0.260884	0.55799
214953_s_at	351	APP	amyloid beta (A4) precursor protein	0.883998	0.504939	0.999876	0.379059	-0.115878	-0.494936	9.81957	3.50811	0.0517818	0.233984
215719_x_at	355	FAS	Fas (TNF receptor superfamily, member 6)	-0.0550901	0.788059	0.520401	-0.843149	-0.575491	0.267658	7.91581	0.659321	0.593544	0.83788
211333_s_at	356	FASLG	Fas ligand (TNF superfamily, member 6)	-0.932689	0.249614	-0.569575	-1.1823	-0.363114	0.819189	5.79919	1.98712	0.172974	0.454235
39248_at	360	AQP3	aquaporin 3 (Gill blood group)	-0.280825	-0.394886	-0.0874714	0.114061	-0.193353	-0.307414	6.96953	0.294219	0.828823	0.96044
210068_s_at	361	AQP4	aquaporin 4	-0.0393097	-0.168798	-0.0926945	0.129488	0.0533848	-0.0761033	4.02154	0.390587	0.762111	0.929828
214033_at	368	ABCC6	ATP-binding cassette, sub-family C (CFTR/MRP), member 6	-0.784094	-0.593095	-0.58063	-0.190999	-0.203464	-0.0124645	6.31563	2.76653	0.0906382	0.322156
230652_at	369	ARAF	v-raf murine sarcoma 3611 viral oncogene homolog	0.148385	0.282113	0.351103	-0.133727	-0.202718	-0.0689903	4.41064	1.93032	0.181765	0.466011
210994_x_at	373	TRIM23	tripartite motif-containing 23	-0.767678	-0.498774	-0.467831	-0.268905	-0.299847	-0.0309422	6.1964	4.36067	0.0288228	0.167922
205239_at	374	AREG	amphiregulin	0.835771	0.768587	0.789839	0.0671833	0.0459312	-0.0212521	4.82651	2.55517	0.107339	0.351854
232175_at	375	ARF1	ADP-ribosylation factor 1	0.548403	-0.0388465	0.10817	0.58725	0.440233	-0.147017	6.33323	1.44799	0.280646	0.581748
200734_s_at	377	ARF3	ADP-ribosylation factor 3	-0.189589	-0.201987	-0.053328	0.0123986	-0.136261	-0.148659	10.2973	0.223988	0.877787	0.977755
203586_s_at	379	ARL4D	ADP-ribosylation factor-like 4D	0.914763	0.993983	1.03356	-0.0792201	-0.118799	-0.0395793	7.74459	1.68591	0.225849	0.519458
214182_at	382	ARF6	ADP-ribosylation factor 6	0.380956	0.140186	0.446548	0.240771	-0.0655916	-0.306362	8.06494	0.769862	0.533982	0.798247
203946_s_at	384	ARG2	arginase, type II	-0.726827	-0.828333	-0.335377	0.101506	-0.391449	-0.492955	6.03171	1.31289	0.318251	0.621357
1555814_a_at	387	RHOA	ras homolog gene family, member A	-0.616199	-0.369364	-0.216513	-0.246836	-0.399686	-0.152851	11.9547	4.22817	0.0314544	0.17574
1553962_s_at	388	RHOB	ras homolog gene family, member B	-0.0485975	0.520008	0.345849	-0.568605	-0.394446	0.174159	6.06982	4.86224	0.0209397	0.140808
235742_at	389	RHOC	ras homolog gene family, member C	0.112187	0.27255	0.104534	-0.160363	0.00765321	0.168016	4.19065	0.942379	0.452467	0.74193
212724_at	390	RND3	Rho family GTPase 3	1.68909	1.81185	1.82321	-0.122756	-0.13412	-0.011364	8.26656	12.4286	0.000675749	0.0209141
203175_at	391	RHOG	ras homolog gene family, member G (rho G)	0.819821	0.416087	0.683629	0.403734	0.136192	-0.267542	9.8016	8.03252	0.00385107	0.055542
233849_s_at	394	ARHGAP5	Rho GTPase activating protein 5	-0.816948	-0.631001	-0.350647	-0.185947	-0.466301	-0.280354	7.50789	2.24447	0.138769	0.402204
206167_s_at	395	ARHGAP6	Rho GTPase activating protein 6	-0.385635	-0.168442	-0.0816687	-0.217193	-0.303967	-0.0867737	4.52952	1.40184	0.292912	0.595227
213606_s_at	396	ARHGDIA	Rho GDP dissociation inhibitor (GDI) alpha	-0.108671	0.274319	0.436152	-0.382991	-0.544823	-0.161832	6.57246	0.707872	0.566658	0.822165
1555812_a_at	397	ARHGDIB	Rho GDP dissociation inhibitor (GDI) beta	-0.531262	-0.533812	-0.389825	0.0025496	-0.141437	-0.143987	12.0439	5.69103	0.012795	0.107568
204951_at	399	RHOH	ras homolog gene family, member H	0.471436	0.377902	0.154466	0.0935341	0.31697	0.223436	7.6754	0.14922	0.928081	0.992107
201657_at	400	ARL1	ADP-ribosylation factor-like 1	-1.06974	-0.583871	-0.428901	-0.485871	-0.640842	-0.15497	7.2571	5.79091	0.0120903	0.104786
202641_at	403	ARL3	ADP-ribosylation factor-like 3	-0.695148	-0.84255	-0.546859	0.147402	-0.148289	-0.295691	8.11764	2.84655	0.085114	0.310313
230619_at	405	ARNT	aryl hydrocarbon receptor nuclear translocator	-0.364033	-0.386731	-0.336243	0.0226987	-0.0277892	-0.050488	5.9125	0.605799	0.624506	0.858115
210971_s_at	406	ARNTL	aryl hydrocarbon receptor nuclear translocator-like	-1.15557	-0.957419	-0.689779	-0.198153	-0.465792	-0.26764	7.83861	9.9649	0.00167767	0.0349461
222912_at	408	ARRB1	arrestin, beta 1	-1.39531	-1.18849	-0.80231	-0.206818	-0.593003	-0.386185	6.78893	8.79118	0.00273895	0.0465716
204443_at	410	ARSA	arylsulfatase A	0.300871	0.193609	0.131944	0.107262	0.168927	0.0616649	6.37607	0.632324	0.608989	0.846658
206129_s_at	411	ARSB	arylsulfatase B	0.176858	0.0942477	0.139997	0.0826102	0.036861	-0.0457492	7.41403	0.0917067	0.963118	0.995523
203767_s_at	412	STS	steroid sulfatase (microsomal), isozyme S	-0.48316	-0.17098	-0.24922	-0.31218	-0.23394	0.0782399	4.79492	0.698881	0.571551	0.824959
225280_x_at	414	ARSD	arylsulfatase D	0.298901	-0.0551978	0.00405337	0.354099	0.294848	-0.0592511	5.59382	2.05003	0.163799	0.442465
1555419_a_at	427	ASAH1	N-acylsphingosine amidohydrolase (acid ceramidase) 1	-0.264478	-0.0766489	0.00486479	-0.18783	-0.269343	-0.0815137	12.6478	0.737698	0.550706	0.809313
213768_s_at	429	ASCL1	achaete-scute complex homolog 1 (Drosophila)	-0.0419697	0.0998571	0.0665943	-0.141827	-0.108564	0.0332628	4.58766	0.280231	0.838606	0.964584
229215_at	430	ASCL2	achaete-scute complex homolog 2 (Drosophila)	-1.21019	-0.565386	-0.800686	-0.644802	-0.409502	0.2353	7.55963	2.8012	0.0881948	0.318196
206130_s_at	433	ASGR2	asialoglycoprotein receptor 2	0.0937786	0.19992	0.133599	-0.106142	-0.0398199	0.0663219	6.53187	0.452504	0.720569	0.909378
210896_s_at	444	ASPH	aspartate beta-hydroxylase	-0.170016	-0.291047	-0.0839752	0.121031	-0.0860413	-0.207072	9.31588	0.177278	0.909617	0.986733
226137_at	463	ZFHX3	zinc finger homeobox 3	0.18734	0.176841	0.118113	0.0104983	0.0692265	0.0587282	6.33332	0.272676	0.843889	0.966994
1558233_s_at	466	ATF1	activating transcription factor 1	-0.913563	-0.551735	-0.270195	-0.361828	-0.643367	-0.281539	6.1685	2.74957	0.0918609	0.324306
1554980_a_at	467	ATF3	activating transcription factor 3	-0.4868	0.558189	0.0502756	-1.04499	-0.537076	0.507914	10.4445	4.86808	0.0208641	0.140589
200779_at	468	ATF4	activating transcription factor 4 (tax-responsive enhancer element B67)	0.317596	0.234069	0.411232	0.083527	-0.093636	-0.177163	11.5846	1.39546	0.294652	0.597279
210858_x_at	472	ATM	ataxia telangiectasia mutated	-0.0960592	-0.6046	-0.51712	0.508541	0.421061	-0.0874799	6.8768	2.693	0.0960825	0.331691
200940_s_at	473	RERE	arginine-glutamic acid dipeptide (RE) repeats	-0.218364	-0.039325	-0.407948	-0.179039	0.189584	0.368623	7.25782	0.923891	0.460565	0.748745
220948_s_at	476	ATP1A1	ATPase, Na+/K+ transporting, alpha 1 polypeptide	0.363174	0.0120758	0.153815	0.351098	0.209359	-0.14174	11.7813	1.21517	0.34889	0.65162
214432_at	478	ATP1A3	ATPase, Na+/K+ transporting, alpha 3 polypeptide	0.359856	0.247779	0.152782	0.112077	0.207074	0.0949971	4.72801	1.59198	0.24591	0.539253
1558612_a_at	480	ATP1A4	ATPase, Na+/K+ transporting, alpha 4 polypeptide	0.0869575	0.0174613	0.306718	0.0694961	-0.219761	-0.289257	4.3969	1.81567	0.201099	0.490793
201242_s_at	481	ATP1B1	ATPase, Na+/K+ transporting, beta 1 polypeptide	1.05636	0.85909	1.11568	0.197273	-0.0593215	-0.256594	10.7583	9.55516	0.00198136	0.0386463
207434_s_at	486	FXYD2	FXYD domain containing ion transport regulator 2	0.0810273	-0.191045	0.230193	0.272072	-0.149166	-0.421239	7.70663	0.102435	0.956969	0.995317
209186_at	488	ATP2A2	ATPase, Ca++ transporting, cardiac muscle, slow twitch 2	0.298549	0.175051	0.260302	0.123498	0.0382467	-0.0852509	11.3187	0.754953	0.541673	0.802772
207521_s_at	489	ATP2A3	ATPase, Ca++ transporting, ubiquitous	-0.491108	-0.125316	-0.0477232	-0.365792	-0.443384	-0.0775928	6.40256	0.947851	0.450098	0.74018
212930_at	490	ATP2B1	ATPase, Ca++ transporting, plasma membrane 1	2.70569	2.60802	2.75717	0.0976698	-0.0514819	-0.149152	6.60125	32.7737	7.27843e-06	0.000929686
234714_x_at	491	ATP2B2	ATPase, Ca++ transporting, plasma membrane 2	0.351566	0.135045	0.154727	0.216521	0.196839	-0.0196818	4.92565	1.79513	0.204804	0.494382
212136_at	493	ATP2B4	ATPase, Ca++ transporting, plasma membrane 4	-0.285401	-0.300449	-0.341598	0.015048	0.0561974	0.0411493	7.5197	0.193349	0.898787	0.98404
213738_s_at	498	ATP5A1	ATP synthase, H+ transporting, mitochondrial F1 complex, alpha subunit 1, cardiac muscle	-0.317337	-0.273945	-0.149506	-0.0433924	-0.167832	-0.124439	12.9703	1.58663	0.247111	0.540915
208951_at	501	ALDH7A1	aldehyde dehydrogenase 7 family, member A1	0.268635	0.163376	0.39356	0.10526	-0.124924	-0.230184	5.73273	0.2262	0.876258	0.977755
214132_at	509	ATP5C1	ATP synthase, H+ transporting, mitochondrial F1 complex, gamma polypeptide 1	-0.0599117	-0.378519	-0.4128	0.318607	0.352889	0.0342815	5.79118	1.20588	0.351967	0.655246
209492_x_at	521	ATP5I	ATP synthase, H+ transporting, mitochondrial F0 complex, subunit E	-0.439608	-0.628837	-0.539502	0.189228	0.0998938	-0.0893347	10.4607	4.75309	0.0224149	0.145944
202325_s_at	522	ATP5J	ATP synthase, H+ transporting, mitochondrial F0 complex, subunit F6	-0.536886	-0.646155	-0.384446	0.109269	-0.15244	-0.261708	11.2017	4.20028	0.0320437	0.177219
201971_s_at	523	ATP6V1A	ATPase, H+ transporting, lysosomal 70kDa, V1 subunit A	-0.417568	-0.371176	-0.345653	-0.0463922	-0.0719158	-0.0255236	11.3029	1.63064	0.237421	0.530479
202872_at	528	ATP6V1C1	ATPase, H+ transporting, lysosomal 42kDa, V1 subunit C1	-0.399029	-0.244786	-0.093346	-0.154243	-0.305683	-0.15144	9.11962	1.30546	0.320474	0.623272
208678_at	529	ATP6V1E1	ATPase, H+ transporting, lysosomal 31kDa, V1 subunit E1	-0.137651	-0.307742	-0.198372	0.170091	0.0607207	-0.10937	12.0688	1.4433	0.281869	0.582806
205197_s_at	538	ATP7A	ATPase, Cu++ transporting, alpha polypeptide	-0.138131	-0.174064	-0.0438063	0.0359332	-0.094325	-0.130258	6.92104	0.262617	0.85092	0.968204
209903_s_at	545	ATR	ataxia telangiectasia and Rad3 related	-1.05159	-0.840814	-1.01886	-0.210773	-0.0327317	0.178041	7.1056	5.36536	0.0154513	0.12108
208859_s_at	546	ATRX	alpha thalassemia/mental retardation syndrome X-linked (RAD54 homolog, S. cerevisiae)	-0.213707	-0.708739	-0.663339	0.495032	0.449632	-0.0454009	5.57441	2.105	0.156234	0.428934
205052_at	549	AUH	AU RNA binding protein/enoyl-Coenzyme A hydratase	-0.680632	-0.626887	-0.460802	-0.0537449	-0.21983	-0.166085	7.44567	1.6335	0.236804	0.530479
206250_x_at	552	AVPR1A	arginine vasopressin receptor 1A	-0.00268029	0.391635	0.196016	-0.394316	-0.198696	0.195619	5.80631	2.92576	0.0800267	0.302044
208111_at	554	AVPR2	arginine vasopressin receptor 2	0.127007	0.223618	0.209661	-0.0966107	-0.0826539	0.0139567	5.38459	0.358682	0.783988	0.939403
232311_at	567	B2M	beta-2-microglobulin	0.746265	0.437454	-0.0669975	0.308811	0.813263	0.504452	5.76814	1.31051	0.318961	0.622009
210818_s_at	571	BACH1	BTB and CNC homology 1, basic leucine zipper transcription factor 1	0.283873	1.03009	1.03831	-0.746218	-0.754436	-0.00821724	6.64206	5.21483	0.0168946	0.125436
1861_at	572	BAD	BCL2-associated agonist of cell death	-0.677534	-0.369874	-0.264622	-0.30766	-0.412912	-0.105252	6.2416	2.24637	0.138547	0.401918
229720_at	573	BAG1	BCL2-associated athanogene	-0.181395	0.358157	0.121356	-0.539552	-0.302751	0.236801	5.54842	2.72337	0.0937889	0.328205
203728_at	578	BAK1	BCL2-antagonist/killer 1	0.191594	0.287696	0.279529	-0.096102	-0.087935	0.00816704	7.5783	1.0113	0.423552	0.718784
207031_at	579	NKX3-2	NK3 homeobox 2	0.275341	0.518983	0.36053	-0.243643	-0.0851893	0.158453	4.20244	3.02327	0.0742402	0.288921
205345_at	580	BARD1	BRCA1 associated RING domain 1	-0.570093	-0.353971	-0.633208	-0.216122	0.0631157	0.279237	7.3942	1.65421	0.232406	0.52659
211833_s_at	581	BAX	BCL2-associated X protein	-0.328487	-0.146602	0.267979	-0.181885	-0.596466	-0.414581	7.18982	1.63743	0.235963	0.529977
218471_s_at	582	BBS1	Bardet-Biedl syndrome 1	-0.123831	-0.143921	-0.0948385	0.0200895	-0.0289928	-0.0490822	6.95542	0.147352	0.929285	0.992107
223227_at	583	BBS2	Bardet-Biedl syndrome 2	-0.534688	-0.541058	-0.470613	0.00637016	-0.0640743	-0.0704445	6.97667	4.2027	0.0319919	0.177219
212745_s_at	585	BBS4	Bardet-Biedl syndrome 4	-0.98993	-0.738649	-0.644212	-0.25128	-0.345718	-0.0944373	6.27599	6.22019	0.00953561	0.0919903
214390_s_at	586	BCAT1	branched chain aminotransferase 1, cytosolic	-0.184193	-0.106205	0.0930516	-0.0779873	-0.277244	-0.199257	8.50171	0.0945707	0.961498	0.995523
202331_at	593	BCKDHA	branched chain keto acid dehydrogenase E1, alpha polypeptide	-0.0443783	-0.0186163	0.0968864	-0.025762	-0.141265	-0.115503	8.44381	0.223968	0.877801	0.977755
210653_s_at	594	BCKDHB	branched chain keto acid dehydrogenase E1, beta polypeptide	-0.318773	0.0186728	-0.0614933	-0.337445	-0.257279	0.0801661	5.28232	1.08099	0.396277	0.695702
208711_s_at	595	CCND1	cyclin D1	0.332803	0.220844	0.291254	0.11196	0.0415495	-0.0704102	8.61038	0.434048	0.73281	0.91463
203685_at	596	BCL2	B-cell CLL/lymphoma 2	-0.0946172	-0.0834092	-0.0412908	-0.011208	-0.0533264	-0.0421184	5.61196	0.0155817	0.997188	0.999996
205681_at	597	BCL2A1	BCL2-related protein A1	0.398658	0.442181	0.430321	-0.0435229	-0.0316635	0.0118594	12.6709	3.84146	0.0408992	0.203894
206665_s_at	598	BCL2L1	BCL2-like 1	0.975214	1.34531	1.46033	-0.3701	-0.485119	-0.115019	7.25764	11.8847	0.000816027	0.0233574
209311_at	599	BCL2L2	BCL2-like 2	0.469245	0.181753	0.30233	0.287492	0.166915	-0.120577	8.22686	1.98967	0.172591	0.454235
204908_s_at	602	BCL3	B-cell CLL/lymphoma 3	0.711393	0.454494	0.710139	0.256899	0.0012537	-0.255645	8.35018	1.96515	0.176316	0.458965
215990_s_at	604	BCL6	B-cell CLL/lymphoma 6	0.807182	0.80109	0.900028	0.00609112	-0.092846	-0.0989371	8.62247	10.7166	0.0012514	0.0298605
203796_s_at	605	BCL7A	B-cell CLL/lymphoma 7A	0.259212	0.00113048	0.0594717	0.258081	0.19974	-0.0583412	4.70272	0.989253	0.432587	0.727529
206641_at	608	TNFRSF17	tumor necrosis factor receptor superfamily, member 17	-0.0801024	-0.0285371	0.0214663	-0.0515653	-0.101569	-0.0500034	3.87399	0.0642334	0.977715	0.997693
202315_s_at	613	BCR	breakpoint cluster region	-0.346604	-0.672706	-0.527639	0.326102	0.181034	-0.145068	6.68545	1.87193	0.191335	0.478998
211715_s_at	622	BDH1	3-hydroxybutyrate dehydrogenase, type 1	-0.859402	-0.79975	-0.778725	-0.0596517	-0.0806767	-0.0210251	6.31383	8.01838	0.00387637	0.055542
211920_at	629	CFB	complement factor B	0.751295	0.425616	0.241953	0.325679	0.509342	0.183663	5.7788	7.57812	0.00477125	0.0616742
201261_x_at	633	BGN	biglycan	0.163756	0.0175909	-0.128647	0.146165	0.292403	0.146238	5.62791	0.619705	0.616329	0.852143
209498_at	634	CEACAM1	carcinoembryonic antigen-related cell adhesion molecule 1 (biliary glycoprotein)	-0.564825	0.179917	-0.411519	-0.744742	-0.153307	0.591436	5.09222	1.58496	0.247487	0.54102
1554020_at	636	BICD1	bicaudal D homolog 1 (Drosophila)	0.318655	0.0960664	0.417521	0.222588	-0.0988663	-0.321455	5.46666	0.289926	0.831825	0.96163
227143_s_at	637	BID	BH3 interacting domain death agonist	0.745981	0.3871	0.752709	0.35888	-0.00672809	-0.365608	9.7514	10.232	0.00150906	0.0330477
228964_at	639	PRDM1	PR domain containing 1, with ZNF domain	0.075517	0.428542	0.122817	-0.353025	-0.0472997	0.305725	9.34555	0.193282	0.898832	0.98404
210934_at	640	BLK	B lymphoid tyrosine kinase	-0.035704	-0.125675	-0.058634	0.0899709	0.02293	-0.0670408	4.46589	0.157198	0.922898	0.991667
205733_at	641	BLM	Bloom syndrome, RecQ helicase-like	-0.424532	-0.64556	-0.508597	0.221028	0.0840647	-0.136963	7.41539	0.472945	0.707168	0.903977
206126_at	643	CXCR5	chemokine (C-X-C motif) receptor 5	0.535906	0.363974	0.485258	0.171932	0.0506475	-0.121284	5.52253	1.71321	0.220369	0.51261
203771_s_at	644	BLVRA	biliverdin reductase A	-0.344745	-0.0464931	-0.0871235	-0.298251	-0.257621	0.0406304	8.74108	0.882424	0.479272	0.762467
202201_at	645	BLVRB	biliverdin reductase B (flavin reductase (NADPH))	0.08204	0.11544	0.175061	-0.0333998	-0.0930214	-0.0596215	9.88186	0.114343	0.949907	0.994835
202265_at	648	BMI1	BMI1 polycomb ring finger oncogene	-0.881625	-0.998814	-0.796559	0.11719	-0.0850657	-0.202255	7.87078	4.1007	0.0342548	0.183446
205574_x_at	649	BMP1	bone morphogenetic protein 1	0.367535	0.322752	0.407908	0.044782	-0.0403734	-0.0851554	6.89511	0.820286	0.508749	0.784101
208244_at	651	BMP3	bone morphogenetic protein 3	0.139386	-0.0613112	0.0725058	0.200697	0.06688	-0.133817	4.83237	0.509231	0.683803	0.892203
225144_at	659	BMPR2	bone morphogenetic protein receptor, type II (serine/threonine kinase)	-0.114681	0.14392	-0.0752221	-0.258601	-0.0394585	0.219142	7.81671	0.261491	0.851706	0.968377
206464_at	660	BMX	BMX non-receptor tyrosine kinase	-0.13533	0.132991	0.106765	-0.268321	-0.242094	0.0262264	4.7801	0.462913	0.713724	0.906813
208361_s_at	661	POLR3D	polymerase (RNA) III (DNA directed) polypeptide D, 44kDa	0.319192	0.281183	0.459562	0.0380088	-0.14037	-0.178379	6.50532	2.03657	0.165715	0.445902
226280_at	663	BNIP2	BCL2/adenovirus E1B 19kDa interacting protein 2	-0.852453	-0.798302	-0.611822	-0.0541513	-0.240632	-0.18648	7.27591	9.03855	0.00246135	0.043906
201849_at	664	BNIP3	BCL2/adenovirus E1B 19kDa interacting protein 3	-0.266341	-0.229081	-0.0253806	-0.0372601	-0.24096	-0.2037	6.25486	0.332044	0.802438	0.948263
221478_at	665	BNIP3L	BCL2/adenovirus E1B 19kDa interacting protein 3-like	-0.52614	-0.459208	-0.406848	-0.0669322	-0.119292	-0.0523599	9.78222	2.17386	0.147315	0.414373
215016_x_at	667	DST	dystonin	-0.188792	-0.212821	-0.0950325	0.0240291	-0.0937598	-0.117789	5.82612	0.0270062	0.993666	0.999347
203502_at	669	BPGM	2,3-bisphosphoglycerate mutase	-1.02473	-0.200004	-0.410357	-0.824725	-0.614371	0.210354	6.54612	1.39904	0.293674	0.596026
205557_at	671	BPI	bactericidal/permeability-increasing protein	1.08814	0.962595	1.15154	0.125541	-0.0634039	-0.188945	7.28275	3.07102	0.0715842	0.284798
206044_s_at	673	BRAF	v-raf murine sarcoma viral oncogene homolog B1	0.401356	0.570253	0.451129	-0.168897	-0.0497726	0.119125	6.42489	7.42	0.00515043	0.0642069
214727_at	675	BRCA2	breast cancer 2, early onset	0.22744	1.09426	0.45773	-0.866825	-0.23029	0.636535	4.90557	6.79356	0.00704598	0.0769801
211965_at	677	ZFP36L1	zinc finger protein 36, C3H type-like 1	0.00648662	-0.483434	0.00905271	0.48992	-0.00256609	-0.492486	5.43849	0.767008	0.535446	0.799096
201369_s_at	678	ZFP36L2	zinc finger protein 36, C3H type-like 2	0.246781	0.406599	0.0103615	-0.159819	0.236419	0.396238	6.61584	0.830591	0.503738	0.780754
208677_s_at	682	BSG	basigin (Ok blood group)	-0.119885	-0.0615805	0.102692	-0.0583044	-0.222577	-0.164273	9.09054	0.0960017	0.960683	0.995523
205715_at	683	BST1	bone marrow stromal cell antigen 1	-0.0134173	0.00920698	0.165559	-0.0226243	-0.178976	-0.156352	5.82195	0.240123	0.866601	0.974635
201641_at	684	BST2	bone marrow stromal cell antigen 2	-0.262128	-0.0342378	-0.285004	-0.22789	0.0228768	0.250767	9.32141	0.469849	0.709187	0.905261
214117_s_at	686	BTD	biotinidase	-0.375035	-0.225927	0.000211461	-0.149107	-0.375246	-0.226139	5.82278	1.59565	0.245088	0.538536
230636_s_at	687	KLF9	Kruppel-like factor 9	0.888643	1.26255	1.0981	-0.37391	-0.209456	0.164454	5.52958	20.6164	6.97454e-05	0.00447237
209212_s_at	688	KLF5	Kruppel-like factor 5 (intestinal)	1.03754	0.958267	0.809862	0.0792739	0.227679	0.148405	5.73302	2.01264	0.169184	0.451059
214800_x_at	689	BTF3	basic transcription factor 3	-0.41612	-0.449778	-0.335066	0.0336581	-0.0810538	-0.114712	9.7266	2.58838	0.104493	0.347437
200920_s_at	694	BTG1	B-cell translocation gene 1, anti-proliferative	0.738446	0.635301	0.790445	0.103144	-0.0519997	-0.155144	12.2206	10.1733	0.00154434	0.0334354
205504_at	695	BTK	Bruton agammaglobulinemia tyrosine kinase	-0.679742	-0.361984	-0.517817	-0.317759	-0.161925	0.155833	7.5086	6.53706	0.00805152	0.0826291
209642_at	699	BUB1	budding uninhibited by benzimidazoles 1 homolog (yeast)	-1.21086	-0.816245	-1.15136	-0.394613	-0.0594927	0.33512	5.89737	1.58525	0.24742	0.54102
203755_at	701	BUB1B	budding uninhibited by benzimidazoles 1 homolog beta (yeast)	-0.389812	-0.564505	-0.354596	0.174693	-0.0352162	-0.209909	7.04811	0.207695	0.889003	0.980642
202096_s_at	706	TSPO	translocator protein (18kDa)	0.035466	-0.0964884	0.138023	0.131954	-0.102557	-0.234511	11.3591	0.16618	0.916996	0.989753
208910_s_at	708	C1QBP	complement component 1, q subcomponent binding protein	-0.636364	-0.39013	-0.178151	-0.246234	-0.458213	-0.211979	9.29353	2.71451	0.0944513	0.328767
200986_at	710	SERPING1	serpin peptidase inhibitor, clade G (C1 inhibitor), member 1	0.94393	0.941205	0.853819	0.00272469	0.0901114	0.0873867	9.04436	0.50764	0.684816	0.892225
218232_at	712	C1QA	complement component 1, q subcomponent, A chain	0.68328	0.786971	0.669011	-0.103691	0.0142691	0.117961	9.39582	0.54164	0.663423	0.88012
202953_at	713	C1QB	complement component 1, q subcomponent, B chain	0.552236	0.785974	0.754588	-0.233738	-0.202353	0.0313853	8.62706	0.540937	0.66386	0.88012
225353_s_at	714	C1QC	complement component 1, q subcomponent, C chain	0.395044	0.772315	0.785294	-0.377272	-0.39025	-0.0129787	6.32073	2.14214	0.151349	0.421113
212067_s_at	715	C1R	complement component 1, r subcomponent	0.449819	0.214002	0.462034	0.235816	-0.0122159	-0.248032	7.55856	1.29437	0.323826	0.625895
1555229_a_at	716	C1S	complement component 1, s subcomponent	-0.231712	0.324811	0.588262	-0.556523	-0.819974	-0.263451	8.31421	0.593416	0.631866	0.862182
203052_at	717	C2	complement component 2	0.68752	0.542679	0.504055	0.144841	0.183465	0.0386235	8.63551	0.999005	0.428566	0.723704
217767_at	718	C3	complement component 3	-0.11829	-0.422471	-0.241037	0.30418	0.122747	-0.181434	10.8066	0.267649	0.847404	0.9677
209906_at	719	C3AR1	complement component 3a receptor 1	0.387752	0.456404	0.527711	-0.0686516	-0.139959	-0.0713073	8.62961	0.811713	0.512955	0.787237
220088_at	728	C5AR1	complement component 5a receptor 1	0.625361	0.390866	0.525148	0.234496	0.100213	-0.134282	11.2	1.38763	0.296805	0.599277
1554414_a_at	734	OSGIN2	oxidative stress induced growth inhibitor family member 2	0.731553	0.758098	0.958602	-0.0265451	-0.227049	-0.200504	9.67317	4.27738	0.0304455	0.172856
201717_at	740	MRPL49	mitochondrial ribosomal protein L49	-0.252271	-0.472527	-0.29801	0.220256	0.0457387	-0.174517	9.17642	1.59855	0.244443	0.537839
227734_s_at	741	ZNHIT2	zinc finger, HIT type 2	0.121306	-0.0872164	0.143944	0.208522	-0.022638	-0.23116	4.28608	0.485466	0.699043	0.899663
204073_s_at	745	C11orf9	chromosome 11 open reading frame 9	0.0772088	-0.0362297	-0.0217386	0.113439	0.0989474	-0.0144911	6.09842	0.0695798	0.975024	0.996973
218213_s_at	746	C11orf10	chromosome 11 open reading frame 10	-0.460117	-0.542109	-0.302665	0.0819913	-0.157452	-0.239444	10.5063	3.73541	0.0440434	0.213193
214128_at	747	DAGLA	diacylglycerol lipase, alpha	-0.242635	-0.330727	-0.309188	0.0880918	0.066553	-0.0215388	6.83608	0.877993	0.481316	0.763945
207615_s_at	750	C16orf3	chromosome 16 open reading frame 3	0.322807	0.268064	0.158497	0.0547424	0.164309	0.109567	4.76772	2.54351	0.108359	0.353428
204789_at	752	FMNL1	formin-like 1	1.03611	0.629386	0.704123	0.406727	0.33199	-0.0747374	7.63532	11.7042	0.000869962	0.0241509
207996_s_at	753	C18orf1	chromosome 18 open reading frame 1	-1.00402	-0.772026	-0.764985	-0.231993	-0.239035	-0.00704148	4.60682	1.24333	0.339744	0.643215
200677_at	754	PTTG1IP	pituitary tumor-transforming 1 interacting protein	-0.0230879	-0.20107	-0.0768633	0.177983	0.0537755	-0.124207	11.0861	0.340092	0.796849	0.945868
203996_s_at	755	C21orf2	chromosome 21 open reading frame 2	0.198541	0.0867096	0.0617973	0.111831	0.136743	0.0249123	6.61215	0.33218	0.802343	0.948263
219600_s_at	757	TMEM50B	transmembrane protein 50B	-1.01629	-0.745744	-0.505628	-0.270547	-0.510663	-0.240116	7.22799	2.28651	0.133951	0.393472
206436_at	758	MPPED1	metallophosphoesterase domain containing 1	0.17114	-0.0690779	-0.07506	0.240218	0.2462	0.00598212	5.9494	0.953424	0.447699	0.738711
209301_at	760	CA2	carbonic anhydrase II	0.208958	0.161666	0.290691	0.0472918	-0.0817333	-0.129025	11.3863	0.192865	0.899115	0.984182
203963_at	771	CA12	carbonic anhydrase XII	0.112324	0.0425806	0.170784	0.0697429	-0.0584603	-0.128203	5.21965	0.199935	0.894307	0.982536
214933_at	773	CACNA1A	calcium channel, voltage-dependent, P/Q type, alpha 1A subunit	-0.298609	0.45348	-0.138156	-0.752089	-0.160452	0.591637	5.12648	4.31168	0.0297648	0.171014
207169_x_at	780	DDR1	discoidin domain receptor tyrosine kinase 1	0.393818	0.236932	0.259563	0.156886	0.134255	-0.0226311	5.49685	1.62665	0.238282	0.531738
206996_x_at	782	CACNB1	calcium channel, voltage-dependent, beta 1 subunit	0.200859	0.192968	0.194286	0.00789054	0.00657277	-0.00131777	4.30376	0.764123	0.53693	0.799851
215365_at	783	CACNB2	calcium channel, voltage-dependent, beta 2 subunit	0.314707	0.258627	0.161916	0.0560797	0.152791	0.096711	5.42156	1.21693	0.348312	0.651286
202715_at	790	CAD	carbamoyl-phosphate synthetase 2, aspartate transcarbamylase, and dihydroorotase	-0.0181074	-0.150687	-0.276901	0.132579	0.258794	0.126214	6.72424	0.885631	0.477798	0.76148
217495_x_at	796	CALCA	calcitonin-related polypeptide alpha	0.213154	0.220341	0.0933307	-0.00718711	0.119823	0.12701	5.60599	0.757444	0.54038	0.802057
212077_at	800	CALD1	caldesmon 1	-1.42228	-1.03114	-0.767734	-0.391149	-0.65455	-0.263401	5.31436	0.65779	0.594411	0.838566
241619_at	801	CALM1	calmodulin 1 (phosphorylase kinase, delta)	-0.0297708	-0.165835	-0.32821	0.136064	0.298439	0.162375	4.28348	1.16383	0.36626	0.66751
200622_x_at	808	CALM3	calmodulin 3 (phosphorylase kinase, delta)	-0.448003	-0.535742	-0.362308	0.0877385	-0.085695	-0.173433	10.4532	1.27755	0.328978	0.632414
210020_x_at	810	CALML3	calmodulin-like 3	0.309387	0.192884	0.217024	0.116503	0.0923631	-0.0241397	5.27889	1.11943	0.382034	0.682891
200935_at	811	CALR	calreticulin	0.501063	0.546019	0.656094	-0.0449564	-0.155031	-0.110075	7.20031	0.790055	0.523733	0.793016
200755_s_at	813	CALU	calumenin	0.108758	-0.0725514	0.0637371	0.181309	0.0450208	-0.136288	9.66455	0.140808	0.933477	0.992654
241871_at	814	CAMK4	calcium/calmodulin-dependent protein kinase IV	-0.665807	-0.597506	-0.587863	-0.0683015	-0.0779438	-0.00964227	5.08314	0.621151	0.615484	0.851574
225019_at	817	CAMK2D	calcium/calmodulin-dependent protein kinase II delta	-0.131123	-0.167305	-0.00183108	0.036182	-0.129292	-0.165474	7.90471	0.146108	0.930086	0.992107
203538_at	819	CAMLG	calcium modulating ligand	-0.498734	-0.695059	-0.508949	0.196325	0.0102154	-0.18611	8.18494	1.7981	0.204264	0.493885
210244_at	820	CAMP	cathelicidin antimicrobial peptide	1.07212	0.644768	1.06394	0.427354	0.00818238	-0.419172	7.68809	9.15736	0.00233985	0.0426546
208853_s_at	821	CANX	calnexin	-0.0331737	0.178078	0.250786	-0.211252	-0.28396	-0.0727079	9.89827	0.43879	0.729653	0.914132
201850_at	822	CAPG	capping protein (actin filament), gelsolin-like	0.110869	0.0774823	0.164093	0.033387	-0.0532238	-0.0866108	12.1925	0.197902	0.895692	0.983177
232012_at	823	CAPN1	calpain 1, (mu/I) large subunit	0.323283	0.093687	0.0182015	0.229596	0.305081	0.0754855	6.07233	0.725331	0.557268	0.814316
214888_at	824	CAPN2	calpain 2, (m/II) large subunit	0.292337	0.0667217	0.125039	0.225615	0.167297	-0.0583175	6.15755	0.889266	0.476133	0.760686
211890_x_at	825	CAPN3	calpain 3, (p94)	-0.232474	-0.212679	-0.238288	-0.0197946	0.00581443	0.025609	4.73579	0.77815	0.529752	0.796383
200001_at	826	CAPNS1	calpain, small subunit 1	0.0289158	-0.0914227	0.0489801	0.120339	-0.0200643	-0.140403	10.8275	0.102707	0.956811	0.995317
201238_s_at	830	CAPZA2	capping protein (actin filament) muscle Z-line, alpha 2	-0.40903	-0.254868	-0.0792181	-0.154163	-0.329812	-0.17565	10.5476	1.83576	0.19755	0.486609
212586_at	831	CAST	calpastatin	-0.126792	-0.0281585	-0.0327434	-0.0986339	-0.094049	0.00458497	10.2722	0.127241	0.942013	0.994538
240983_s_at	833	CARS	cysteinyl-tRNA synthetase	-0.472497	-0.215443	-0.0713895	-0.257054	-0.401108	-0.144054	6.36934	1.06231	0.4034	0.701357
206011_at	834	CASP1	caspase 1, apoptosis-related cysteine peptidase (interleukin 1, beta, convertase)	-0.146862	0.418032	-0.0123549	-0.564894	-0.134507	0.430387	8.02826	0.165269	0.917598	0.9899
226032_at	835	CASP2	caspase 2, apoptosis-related cysteine peptidase	-0.842359	-0.900764	-0.913048	0.0584058	0.0706898	0.012284	7.75319	2.36548	0.125412	0.383188
202763_at	836	CASP3	caspase 3, apoptosis-related cysteine peptidase	-0.624737	-0.346113	-0.330047	-0.278625	-0.294691	-0.016066	9.05859	2.39882	0.121996	0.377096
213596_at	837	CASP4	caspase 4, apoptosis-related cysteine peptidase	0.556542	0.70324	-0.0370366	-0.146698	0.593579	0.740277	5.74659	2.71694	0.0942693	0.328767
207500_at	838	CASP5	caspase 5, apoptosis-related cysteine peptidase	0.0846273	0.451091	0.315217	-0.366464	-0.230589	0.135874	4.53965	3.15283	0.0672861	0.273691
211464_x_at	839	CASP6	caspase 6, apoptosis-related cysteine peptidase	-0.642833	-0.692906	-0.670408	0.0500729	0.027575	-0.0224979	5.81814	4.07787	0.0347864	0.184717
207181_s_at	840	CASP7	caspase 7, apoptosis-related cysteine peptidase	0.369291	0.77995	0.552469	-0.410658	-0.183178	0.227481	9.11505	1.74965	0.213287	0.50472
213373_s_at	841	CASP8	caspase 8, apoptosis-related cysteine peptidase	-0.154318	0.173491	-0.12423	-0.32781	-0.0300884	0.297721	8.36716	0.329505	0.804203	0.949102
211922_s_at	847	CAT	catalase	-0.601752	-0.604357	-0.496316	0.00260541	-0.105436	-0.108041	8.87197	4.46816	0.0268758	0.160983
212097_at	857	CAV1	caveolin 1, caveolae protein, 22kDa	-0.229072	-0.602734	0.0716671	0.373662	-0.300739	-0.674401	5.18797	0.0961564	0.960594	0.995523
203324_s_at	858	CAV2	caveolin 2	-0.147697	0.324915	-0.00728013	-0.472611	-0.140417	0.332195	3.78769	1.39167	0.295693	0.598771
232231_at	860	RUNX2	runt-related transcription factor 2	0.55092	0.323632	0.455253	0.227288	0.095667	-0.131621	8.01941	0.102509	0.956926	0.995317
209360_s_at	861	RUNX1	runt-related transcription factor 1	0.265644	0.0259009	0.101065	0.239744	0.16458	-0.0751637	8.2418	0.146027	0.930137	0.992107
204197_s_at	864	RUNX3	runt-related transcription factor 3	0.201906	0.330586	0.035382	-0.12868	0.166524	0.295204	9.01235	0.0904124	0.963845	0.995523
206788_s_at	865	CBFB	core-binding factor, beta subunit	-0.624171	-0.00672301	0.103037	-0.617448	-0.727209	-0.10976	8.07939	1.99138	0.172335	0.454196
225234_at	867	CBL	Cas-Br-M (murine) ecotropic retroviral transforming sequence	0.219808	-0.321436	-0.10296	0.541244	0.322767	-0.218477	7.96479	1.33034	0.313095	0.616575
227900_at	868	CBLB	Cas-Br-M (murine) ecotropic retroviral transforming sequence b	-0.87183	-0.535719	-0.649516	-0.336111	-0.222314	0.113797	7.07802	1.75904	0.211503	0.502243
209213_at	873	CBR1	carbonyl reductase 1	-0.4194	-0.236937	-0.256062	-0.182462	-0.163338	0.0191246	9.26394	2.44856	0.117096	0.368086
205379_at	874	CBR3	carbonyl reductase 3	-0.422472	-0.149709	-0.316183	-0.272763	-0.106289	0.166474	7.87673	1.21564	0.348737	0.651458
240517_at	875	CBS	cystathionine-beta-synthase	0.335512	0.190664	0.0145621	0.144848	0.32095	0.176102	6.10725	1.0614	0.403753	0.701598
210381_s_at	887	CCKBR	cholecystokinin B receptor	0.029764	0.00943203	0.00141494	0.020332	0.0283491	0.00801709	4.59757	0.00720644	0.999107	0.999996
34031_i_at	889	KRIT1	KRIT1, ankyrin repeat containing	-0.339801	-0.296765	-0.252948	-0.0430364	-0.0868535	-0.0438171	7.52497	0.621981	0.614999	0.851574
213226_at	890	CCNA2	cyclin A2	-0.73028	-0.466522	-0.539153	-0.263758	-0.191127	0.0726311	6.60941	0.549115	0.65879	0.879851
228729_at	891	CCNB1	cyclin B1	-0.992893	-0.795705	-0.745643	-0.197188	-0.24725	-0.0500616	4.64603	1.53523	0.258993	0.555892
201955_at	892	CCNC	cyclin C	-0.446634	-0.407767	-0.369861	-0.038867	-0.0767729	-0.0379058	10.0254	2.18334	0.146133	0.412224
200951_s_at	894	CCND2	cyclin D2	-0.446307	-0.378632	-0.315055	-0.0676748	-0.131252	-0.0635775	8.03486	1.73722	0.215672	0.506939
201700_at	896	CCND3	cyclin D3	-0.543457	-0.57823	-0.506803	0.034773	-0.0366542	-0.0714272	9.7138	1.91501	0.184221	0.46994
213523_at	898	CCNE1	cyclin E1	-0.42167	-0.935857	-0.565341	0.514186	0.14367	-0.370516	7.3226	3.41291	0.0554859	0.24324
204826_at	899	CCNF	cyclin F	-0.454608	-0.913643	-0.678068	0.459036	0.223461	-0.235575	6.65227	4.62344	0.0243278	0.152945
208796_s_at	900	CCNG1	cyclin G1	-0.783657	-0.666608	-0.635041	-0.117049	-0.148616	-0.0315671	9.07919	6.26646	0.00930004	0.0903393
202769_at	901	CCNG2	cyclin G2	-0.952189	-1.29568	-0.698792	0.34349	-0.253396	-0.596886	7.02249	2.58665	0.104639	0.347533
204093_at	902	CCNH	cyclin H	-0.72196	-0.67749	-0.466567	-0.0444701	-0.255392	-0.210922	9.23632	6.56097	0.007951	0.0818995
204645_at	905	CCNT2	cyclin T2	-0.100121	-0.183887	-0.0609973	0.0837664	-0.0391235	-0.12289	6.79268	0.147635	0.929103	0.992107
201327_s_at	908	CCT6A	chaperonin containing TCP1, subunit 6A (zeta 1)	-0.581674	-0.606772	-0.470909	0.0250979	-0.110765	-0.135863	9.53971	6.36227	0.00883364	0.0874539
206749_at	910	CD1B	CD1b molecule	0.195355	0.343041	0.384892	-0.147686	-0.189537	-0.041851	4.80091	1.99802	0.171344	0.452749
205831_at	914	CD2	CD2 molecule	0.233466	0.148125	0.398769	0.0853413	-0.165303	-0.250644	10.8262	0.0328802	0.991547	0.999231
213539_at	915	CD3D	CD3d molecule, delta (CD3-TCR complex)	0.286116	-0.0296535	0.320914	0.31577	-0.0347983	-0.350568	10.4603	0.0529383	0.983115	0.997749
205456_at	916	CD3E	CD3e molecule, epsilon (CD3-TCR complex)	0.291009	0.143028	0.234166	0.14798	0.0568433	-0.0911371	7.88563	0.0624529	0.978592	0.997693
206804_at	917	CD3G	CD3g molecule, gamma (CD3-TCR complex)	-0.137526	-0.595754	-0.184924	0.458228	0.0473983	-0.41083	7.56979	0.155625	0.923924	0.991667
210031_at	919	CD247	CD247 molecule	-0.079073	-0.177796	-0.0202712	0.0987225	-0.0588018	-0.157524	8.68158	0.00936555	0.99868	0.999996
203547_at	920	CD4	CD4 molecule	0.156398	0.181914	0.159778	-0.0255162	-0.0033801	0.0221361	8.41826	0.0957008	0.960855	0.995523
230489_at	921	CD5	CD5 molecule	-0.0296054	-0.357019	-0.0442178	0.327413	0.0146125	-0.312801	7.11353	0.282082	0.837311	0.963741
211893_x_at	923	CD6	CD6 molecule	-0.296999	-0.229635	-0.160287	-0.0673644	-0.136712	-0.0693477	6.33048	0.122576	0.944895	0.994562
214551_s_at	924	CD7	CD7 molecule	-0.0298319	-0.0971701	0.127843	0.0673383	-0.157675	-0.225013	7.10113	0.0127855	0.997903	0.999996
205758_at	925	CD8A	CD8a molecule	-0.661598	-0.504461	-0.328779	-0.157137	-0.332819	-0.175682	6.44846	0.9669	0.441952	0.734666
233317_at	928	CD9	CD9 molecule	0.152369	0.0287237	0.00795096	0.123645	0.144418	0.0207728	4.20078	0.291371	0.830814	0.961216
201743_at	929	CD14	CD14 molecule	0.548653	0.340152	0.540143	0.208501	0.00851049	-0.199991	9.92698	0.772098	0.532838	0.79754
228592_at	931	MS4A1	membrane-spanning 4-domains, subfamily A, member 1	-0.0665464	-0.275887	0.0144391	0.20934	-0.0809855	-0.290326	5.71289	0.120357	0.946255	0.994562
210254_at	932	MS4A3	membrane-spanning 4-domains, subfamily A, member 3 (hematopoietic cell-specific)	0.00827901	-0.113921	-0.0331489	0.1222	0.0414279	-0.0807717	3.73294	0.1444	0.931182	0.992261
206150_at	939	CD27	CD27 molecule	-0.441144	-0.510851	-0.303192	0.0697072	-0.137952	-0.207659	7.07929	0.149936	0.927618	0.992107
206545_at	940	CD28	CD28 molecule	-0.569673	-0.834218	-0.415569	0.264545	-0.154105	-0.418649	6.26778	0.308257	0.819013	0.956638
1554519_at	941	CD80	CD80 molecule	2.09855	2.46664	2.07795	-0.368094	0.0205955	0.38869	7.35104	18.9164	0.000104303	0.00594952
205685_at	942	CD86	CD86 molecule	-0.630832	-0.425388	-0.472773	-0.205443	-0.158059	0.0473844	8.73432	0.610674	0.621629	0.856453
206729_at	943	TNFRSF8	tumor necrosis factor receptor superfamily, member 8	-0.257975	-0.19516	-0.067999	-0.0628151	-0.189976	-0.127161	5.13037	0.741293	0.548812	0.807793
207216_at	944	TNFSF8	tumor necrosis factor (ligand) superfamily, member 8	-0.0327852	0.125138	-0.0108797	-0.157923	-0.0219056	0.136017	6.41672	0.0568271	0.981302	0.997693
206120_at	945	CD33	CD33 molecule	-0.0907286	0.0756483	0.10012	-0.166377	-0.190849	-0.0244717	8.36335	0.491924	0.694877	0.897158
209543_s_at	947	CD34	CD34 molecule	0.230508	0.090072	0.159699	0.140436	0.0708089	-0.0696269	4.74058	0.597936	0.629171	0.861262
228766_at	948	CD36	CD36 molecule (thrombospondin receptor)	-0.191413	0.17501	0.19218	-0.366422	-0.383592	-0.01717	7.05837	0.0106733	0.998397	0.999996
201819_at	949	SCARB1	scavenger receptor class B, member 1	0.022795	-0.161098	-0.0487248	0.183893	0.0715198	-0.112373	7.25521	0.0896028	0.964298	0.995523
201647_s_at	950	SCARB2	scavenger receptor class B, member 2	-0.261973	0.353115	0.310197	-0.615088	-0.57217	0.0429183	8.50731	1.18762	0.358097	0.660547
205692_s_at	952	CD38	CD38 molecule	0.859562	1.31077	0.891247	-0.45121	-0.0316845	0.419525	9.12549	0.807142	0.515212	0.788822
209473_at	953	ENTPD1	ectonucleoside triphosphate diphosphohydrolase 1	-0.840061	-1.09729	-0.879139	0.257232	0.0390776	-0.218154	9.83993	0.980972	0.436032	0.731017
201704_at	955	ENTPD6	ectonucleoside triphosphate diphosphohydrolase 6 (putative function)	-0.044238	-0.150653	-0.283082	0.106415	0.238844	0.132429	7.49345	0.76809	0.53489	0.798663
222292_at	958	CD40	CD40 molecule, TNF receptor superfamily member 5	1.3255	1.0961	0.745258	0.229397	0.580237	0.350841	5.72342	2.65554	0.0990007	0.336205
207892_at	959	CD40LG	CD40 ligand	-0.0153786	0.247253	-0.0742571	-0.262631	0.0588785	0.32151	6.79688	1.16691	0.365193	0.666463
217523_at	960	CD44	CD44 molecule (Indian blood group)	3.26747	1.64335	1.29645	1.62412	1.97102	0.346902	8.01417	3.25339	0.0624073	0.261769
226016_at	961	CD47	CD47 molecule	0.110714	0.50638	0.350121	-0.395666	-0.239408	0.156259	8.24515	0.293579	0.82927	0.960563
237759_at	962	CD48	CD48 molecule	0.67357	0.498957	-0.114087	0.174614	0.787657	0.613043	6.21515	4.78862	0.0219217	0.144682
242946_at	963	CD53	CD53 molecule	-0.315718	-0.396448	-0.55672	0.0807304	0.241002	0.160272	6.14108	0.703744	0.568899	0.823226
222061_at	965	CD58	CD58 molecule	0.1534	-0.057805	0.0751156	0.211205	0.078284	-0.132921	4.50844	0.169105	0.91506	0.988728
200983_x_at	966	CD59	CD59 molecule, complement regulatory protein	-0.324788	-0.308846	-0.0558769	-0.0159413	-0.268911	-0.252969	11.2088	2.3357	0.128556	0.387028
209795_at	969	CD69	CD69 molecule	0.368832	2.3588	0.555447	-1.98997	-0.186615	1.80335	7.65784	0.99883	0.428638	0.723704
206508_at	970	CD70	CD70 molecule	0.58307	0.581328	0.829017	0.00174235	-0.245947	-0.24769	7.40993	8.86208	0.00265579	0.0455731
215925_s_at	971	CD72	CD72 molecule	-0.397405	-0.208491	-0.126639	-0.188914	-0.270766	-0.0818521	5.99193	0.465976	0.711718	0.906813
1567628_at	972	CD74	CD74 molecule, major histocompatibility complex, class II invariant chain	0.713981	0.823521	0.916068	-0.10954	-0.202087	-0.0925469	11.008	3.52678	0.0510893	0.231542
205049_s_at	973	CD79A	CD79a molecule, immunoglobulin-associated alpha	-0.0500183	-0.253695	-0.102657	0.203677	0.0526391	-0.151038	7.60439	0.110583	0.952162	0.994835
205297_s_at	974	CD79B	CD79b molecule, immunoglobulin-associated beta	-0.170964	-0.40411	-0.0961701	0.233146	-0.074794	-0.30794	5.68207	0.900555	0.470999	0.756319
200675_at	975	CD81	CD81 molecule	0.401047	0.143733	0.325156	0.257314	0.075891	-0.181423	11.3641	0.754247	0.542039	0.802931
202910_s_at	976	CD97	CD97 molecule	0.713961	0.531105	0.683417	0.182856	0.0305443	-0.152312	10.3317	1.15189	0.370432	0.671404
203213_at	983	CDC2	cell division cycle 2, G1 to S and G2 to M	-0.726434	-0.756436	-0.573367	0.0300021	-0.153067	-0.183069	7.87597	0.627965	0.611516	0.848423
214109_at	987	LRBA	LPS-responsive vesicle trafficking, beach and anchor containing	-0.247543	-0.212709	-0.381692	-0.0348338	0.134149	0.168983	5.97318	0.363118	0.78093	0.939046
209057_x_at	988	CDC5L	CDC5 cell division cycle 5-like (S. pombe)	-0.044188	0.035981	0.208138	-0.080169	-0.252326	-0.172157	7.55236	0.581443	0.639052	0.866832
213151_s_at	989	2010-09-07	septin 7	-0.509897	-0.541107	-0.440574	0.0312093	-0.0693235	-0.100533	11.7019	4.18933	0.0322784	0.177741
203967_at	990	CDC6	cell division cycle 6 homolog (S. cerevisiae)	-0.54381	-0.803543	-0.565087	0.259733	0.0212772	-0.238456	4.72694	1.9206	0.183319	0.468347
202870_s_at	991	CDC20	cell division cycle 20 homolog (S. cerevisiae)	-0.822834	-1.07901	-0.638215	0.256176	-0.184619	-0.440795	6.80908	2.73449	0.0929654	0.32638
201853_s_at	994	CDC25B	cell division cycle 25 homolog B (S. pombe)	-0.0891581	-0.313267	-0.284906	0.224109	0.195748	-0.0283605	7.28129	0.637713	0.605878	0.845231
217010_s_at	995	CDC25C	cell division cycle 25 homolog C (S. pombe)	-0.151582	-0.274448	-0.167531	0.122865	0.0159488	-0.106917	4.76072	0.526783	0.672708	0.885196
217879_at	996	CDC27	cell division cycle 27 homolog (S. cerevisiae)	-0.713026	-0.527825	-0.381811	-0.185201	-0.331215	-0.146014	8.25034	4.81442	0.0215716	0.143096
212540_at	997	CDC34	cell division cycle 34 homolog (S. cerevisiae)	-0.251824	-0.492937	-0.333802	0.241113	0.0819778	-0.159135	7.27057	2.86519	0.0838842	0.309117
208727_s_at	998	CDC42	cell division cycle 42 (GTP binding protein, 25kDa)	0.187095	-0.0638724	0.102195	0.250967	0.0848992	-0.166068	8.93101	0.312488	0.81606	0.95473
239485_at	1002	CDH4	cadherin 4, type 1, R-cadherin (retinal)	0.0460908	-0.0122439	-0.194196	0.0583347	0.240287	0.181952	5.56325	0.753041	0.542666	0.803153
232631_at	1004	CDH6	cadherin 6, type 2, K-cadherin (fetal kidney)	0.202491	0.125998	0.113968	0.076493	0.0885229	0.0120299	5.31776	0.324473	0.807705	0.950281
207172_s_at	1009	CDH11	cadherin 11, type 2, OB-cadherin (osteoblast)	0.0493031	0.119848	-0.114809	-0.0705445	0.164112	0.234656	4.93104	0.478557	0.703518	0.902014
206328_at	1013	CDH15	cadherin 15, type 1, M-cadherin (myotubule)	0.182648	-0.141245	-0.149771	0.323893	0.332419	0.00852596	5.26766	0.667713	0.588815	0.834807
211804_s_at	1017	CDK2	cyclin-dependent kinase 2	-0.614703	-0.167804	-0.0612408	-0.446899	-0.553463	-0.106564	6.7105	0.850999	0.493959	0.771076
229468_at	1018	CDK3	cyclin-dependent kinase 3	0.24086	-0.16284	-0.256452	0.403701	0.497313	0.0936119	7.04318	0.829038	0.50449	0.78155
204247_s_at	1020	CDK5	cyclin-dependent kinase 5	-0.34665	-0.435941	-0.258711	0.0892902	-0.0879393	-0.177229	8.75673	1.71124	0.220759	0.51324
224851_at	1021	CDK6	cyclin-dependent kinase 6	0.48312	0.172747	0.224461	0.310372	0.258659	-0.0517137	8.77892	0.24461	0.863479	0.973432
204831_at	1024	CDK8	cyclin-dependent kinase 8	-0.645481	-0.586821	-0.395911	-0.0586606	-0.24957	-0.19091	7.49528	2.39372	0.122512	0.377933
202284_s_at	1026	CDKN1A	cyclin-dependent kinase inhibitor 1A (p21, Cip1)	0.224757	0.0628001	0.210705	0.161957	0.0140521	-0.147905	11.4644	0.432347	0.733944	0.915156
209112_at	1027	CDKN1B	cyclin-dependent kinase inhibitor 1B (p27, Kip1)	-0.735819	-0.790981	-0.69046	0.0551625	-0.045359	-0.100521	8.42984	0.483297	0.700445	0.899839
236313_at	1030	CDKN2B	cyclin-dependent kinase inhibitor 2B (p15, inhibits CDK4)	1.06761	0.491393	0.709784	0.576214	0.357824	-0.218391	6.28259	1.3305	0.313049	0.616575
204159_at	1031	CDKN2C	cyclin-dependent kinase inhibitor 2C (p18, inhibits CDK4)	-0.812972	-1.05651	-0.722484	0.243543	-0.0904879	-0.33403	6.46741	0.883213	0.478909	0.762261
1555758_a_at	1033	CDKN3	cyclin-dependent kinase inhibitor 3	-0.900615	-0.622618	-0.454546	-0.277997	-0.446069	-0.168072	6.9323	1.0217	0.41936	0.714068
209501_at	1039	CDR2	cerebellar degeneration-related protein 2, 62kDa	-0.589536	-0.482938	-0.353429	-0.106598	-0.236106	-0.129509	7.86741	1.01513	0.422002	0.717053
226185_at	1040	CDS1	CDP-diacylglycerol synthase (phosphatidate cytidylyltransferase) 1	-1.41328	-1.27603	-1.1847	-0.137249	-0.228578	-0.0913294	6.4218	3.1021	0.0699152	0.280316
34210_at	1043	CD52	CD52 molecule	-0.422851	-0.489669	-0.297482	0.0668181	-0.125368	-0.192186	12.7864	0.772566	0.532598	0.797395
221340_at	1046	CDX4	caudal type homeobox 4	0.0446666	-0.198309	-0.0284321	0.242975	0.0730987	-0.169876	4.9335	0.683623	0.579943	0.828574
205830_at	1047	CLGN	calmegin	0.0428655	0.0330113	0.218945	0.0098542	-0.176079	-0.185934	3.97862	0.206711	0.889677	0.980854
204039_at	1050	CEBPA	CCAAT/enhancer binding protein (C/EBP), alpha	-1.32095	-1.50428	-1.14625	0.183329	-0.174694	-0.358023	8.828	16.5296	0.000193529	0.00899343
203973_s_at	1052	CEBPD	CCAAT/enhancer binding protein (C/EBP), delta	0.922378	0.86889	0.739194	0.0534886	0.183184	0.129695	7.96687	2.49932	0.112329	0.360502
204203_at	1054	CEBPG	CCAAT/enhancer binding protein (C/EBP), gamma	-0.526835	-0.35234	-0.137106	-0.174495	-0.389729	-0.215234	8.09028	2.21855	0.141838	0.405902
204962_s_at	1058	CENPA	centromere protein A	-1.02517	-0.83571	-0.652806	-0.189458	-0.372361	-0.182903	6.68943	1.06612	0.401939	0.699933
212437_at	1059	CENPB	centromere protein B, 80kDa	0.0846487	0.180425	0.306829	-0.0957761	-0.22218	-0.126404	6.04123	0.697736	0.572177	0.824959
204739_at	1060	CENPC1	centromere protein C 1	-0.790092	-0.675696	-0.656679	-0.114396	-0.133413	-0.0190175	6.18332	2.14272	0.151274	0.421113
205046_at	1062	CENPE	centromere protein E, 312kDa	-0.345226	-0.464575	-0.563243	0.119349	0.218017	0.0986682	5.86271	0.826954	0.505501	0.78197
207828_s_at	1063	CENPF	centromere protein F, 350/400ka (mitosin)	-0.143251	-0.424795	-0.335678	0.281544	0.192427	-0.089117	7.63014	0.434478	0.732523	0.91463
209616_s_at	1066	CES1	carboxylesterase 1 (monocyte/macrophage serine esterase 1)	0.141268	0.0346144	0.0733529	0.106654	0.0679153	-0.0387385	5.59481	0.04109	0.9883	0.998737
209194_at	1069	CETN2	centrin, EF-hand protein, 2	-0.47898	-0.375204	-0.200867	-0.103776	-0.278113	-0.174336	8.48272	2.9193	0.0804279	0.30244
209662_at	1070	CETN3	centrin, EF-hand protein, 3 (CDC31 homolog, yeast)	-1.64066	-1.27053	-1.15065	-0.370125	-0.490005	-0.119881	7.20179	6.98072	0.00640469	0.073965
224352_s_at	1073	CFL2	cofilin 2 (muscle)	-1.11953	-0.596365	-0.914668	-0.523161	-0.204858	0.318303	4.8372	9.42254	0.00209319	0.0399538
225646_at	1075	CTSC	cathepsin C	-0.0854993	-0.189191	0.0275161	0.103692	-0.113015	-0.216708	8.21586	0.138202	0.935133	0.992654
217026_at	1080	CFTR	cystic fibrosis transmembrane conductance regulator (ATP-binding cassette sub-family C, member 7)	-0.151635	0.21319	0.161513	-0.364825	-0.313148	0.0516771	3.81763	2.71205	0.0946362	0.328897
204637_at	1081	CGA	glycoprotein hormones, alpha polypeptide	0.0903708	0.109413	0.0550303	-0.0190423	0.0353405	0.0543828	4.35618	0.124533	0.94369	0.994562
210789_x_at	1084	CEACAM3	carcinoembryonic antigen-related cell adhesion molecule 3	-0.0874016	0.0679107	0.0912477	-0.155312	-0.178649	-0.023337	6.34162	0.356933	0.785195	0.940345
211848_s_at	1087	CEACAM7	carcinoembryonic antigen-related cell adhesion molecule 7	-0.132649	-0.0846244	-0.069025	-0.0480245	-0.0636238	-0.0155993	4.89319	0.190478	0.900733	0.984247
204759_at	1102	RCBTB2	regulator of chromosome condensation (RCC1) and BTB (POZ) domain containing protein 2	-1.38603	-1.3575	-1.29018	-0.0285297	-0.0958472	-0.0673175	9.32101	8.75065	0.00278787	0.0469156
235791_x_at	1105	CHD1	chromodomain helicase DNA binding protein 1	0.406175	0.354985	0.382291	0.0511897	0.0238843	-0.0273054	6.66526	0.593405	0.631873	0.862182
1554015_a_at	1106	CHD2	chromodomain helicase DNA binding protein 2	0.40416	0.700014	0.550934	-0.295854	-0.146774	0.14908	6.09844	7.18856	0.0057712	0.0687407
208806_at	1107	CHD3	chromodomain helicase DNA binding protein 3	0.281726	0.0315502	0.101296	0.250176	0.18043	-0.0697458	6.24761	0.729694	0.554945	0.813107
201183_s_at	1108	CHD4	chromodomain helicase DNA binding protein 4	0.57362	-0.171218	0.044684	0.744838	0.528936	-0.215902	8.6084	3.39984	0.0560182	0.24408
205394_at	1111	CHEK1	CHK1 checkpoint homolog (S. pombe)	-0.855751	-0.604082	-0.476777	-0.25167	-0.378975	-0.127305	6.59932	1.3096	0.319233	0.622168
218031_s_at	1112	FOXN3	forkhead box N3	-0.419207	-0.585105	-0.52189	0.165898	0.102682	-0.0632154	8.37304	0.65602	0.595414	0.838781
216546_s_at	1116	CHI3L1	chitinase 3-like 1 (cartilage glycoprotein-39)	1.13979	0.573969	0.725605	0.565826	0.41419	-0.151636	9.68247	6.3295	0.00899	0.0884663
213060_s_at	1117	CHI3L2	chitinase 3-like 2	-0.711713	-0.658221	-0.564889	-0.0534922	-0.146824	-0.0933321	7.6308	0.154073	0.924935	0.992078
208168_s_at	1118	CHIT1	chitinase 1 (chitotriosidase)	-0.0933604	-0.430301	-0.117676	0.336941	0.0243161	-0.312625	10.2943	1.89853	0.186905	0.473199
204266_s_at	1119	CHKA	choline kinase alpha	0.543142	0.279621	0.219772	0.263521	0.32337	0.0598484	7.0383	1.44282	0.281993	0.58294
204193_at	1120	CHKB	choline kinase beta	-0.070671	-0.503754	-0.474458	0.433083	0.403787	-0.0292967	8.23184	2.25509	0.137534	0.400187
207099_s_at	1121	CHM	choroideremia (Rab escort protein 1)	-0.895135	-0.288188	-0.118385	-0.606947	-0.77675	-0.169803	5.91426	5.40129	0.0151285	0.119795
226350_at	1122	CHML	choroideremia-like (Rab escort protein 2)	-0.271701	-0.08366	-0.0472446	-0.188041	-0.224457	-0.0364154	5.83926	0.527635	0.672172	0.885196
212624_s_at	1123	CHN1	chimerin (chimaerin) 1	-0.619612	-0.935638	-0.63667	0.316026	0.0170581	-0.298968	6.67465	0.773367	0.532189	0.797339
207486_x_at	1124	CHN2	chimerin (chimaerin) 2	0.258716	0.129059	0.168081	0.129657	0.0906349	-0.039022	5.52023	0.688143	0.577446	0.827689
203518_at	1130	LYST	lysosomal trafficking regulator	-0.0839226	-0.310996	-0.25285	0.227073	0.168928	-0.0581454	8.10492	0.202536	0.892533	0.981868
221347_at	1133	CHRM5	cholinergic receptor, muscarinic 5	0.214901	0.146759	0.0468407	0.0681428	0.168061	0.099918	4.67759	0.481251	0.70177	0.900833
216886_at	1137	CHRNA4	cholinergic receptor, nicotinic, alpha 4	0.171808	0.122818	0.143575	0.0489908	0.0282335	-0.0207573	4.81269	0.231372	0.872676	0.977489
206533_at	1138	CHRNA5	cholinergic receptor, nicotinic, alpha 5	-0.173472	0.0901806	-0.125269	-0.263653	-0.0482027	0.21545	3.91268	1.20416	0.35254	0.655737
206703_at	1140	CHRNB1	cholinergic receptor, nicotinic, beta 1 (muscle)	-0.39433	0.158921	-0.225388	-0.553251	-0.168942	0.384309	5.78048	1.5709	0.250681	0.545813
200884_at	1152	CKB	creatine kinase, brain	0.540254	0.658973	0.419924	-0.118719	0.120329	0.239049	5.73922	3.27618	0.0613594	0.25937
228519_x_at	1153	CIRBP	cold inducible RNA binding protein	-0.333736	-0.634207	-0.501879	0.300471	0.168143	-0.132328	6.45708	4.22222	0.0315791	0.175936
223961_s_at	1154	CISH	cytokine inducible SH2-containing protein	-0.27154	0.107334	-0.22364	-0.378874	-0.0479002	0.330974	6.50104	0.552726	0.656561	0.878503
1554883_a_at	1161	ERCC8	excision repair cross-complementing rodent repair deficiency, complementation group 8	-0.651957	-0.569528	-0.370884	-0.0824287	-0.281073	-0.198644	5.48375	2.89018	0.0822667	0.30522
201897_s_at	1163	CKS1B	CDC28 protein kinase regulatory subunit 1B	-0.712435	-0.772693	-0.614056	0.0602578	-0.0983787	-0.158636	9.39003	4.20086	0.0320313	0.177219
204170_s_at	1164	CKS2	CDC28 protein kinase regulatory subunit 2	-0.283379	-0.241085	0.00182974	-0.0422946	-0.285209	-0.242915	9.04064	0.510656	0.682898	0.891897
205195_at	1174	AP1S1	adaptor-related protein complex 1, sigma 1 subunit	-0.330506	-0.0843165	0.250021	-0.246189	-0.580527	-0.334338	6.0245	1.12336	0.38061	0.681607
208074_s_at	1175	AP2S1	adaptor-related protein complex 2, sigma 1 subunit	-0.345145	-0.357109	-0.192154	0.0119645	-0.15299	-0.164955	10.9716	1.66142	0.230895	0.524871
206207_at	1178	CLC	Charcot-Leyden crystal protein	-0.297184	-0.834636	-0.446238	0.537452	0.149054	-0.388398	6.76759	0.0933811	0.962173	0.995523
201735_s_at	1182	CLCN3	chloride channel 3	-0.563029	-0.429082	-0.411834	-0.133947	-0.151195	-0.017248	8.80475	2.44619	0.117324	0.368287
231066_s_at	1183	CLCN4	chloride channel 4	0.131297	0.0800299	0.0509045	0.0512673	0.0803927	0.0291254	3.86872	0.20755	0.889102	0.980642
232127_at	1184	CLCN5	chloride channel 5	-0.0723318	-0.287088	-0.0188857	0.214756	-0.0534461	-0.268202	3.9771	1.57464	0.249827	0.5448
205985_x_at	1188	CLCNKB	chloride channel Kb	0.191638	0.0440622	0.0642447	0.147575	0.127393	-0.0201825	5.62444	0.389644	0.762754	0.929958
208791_at	1191	CLU	clusterin	0.467056	0.411212	0.617994	0.0558435	-0.150938	-0.206781	6.93108	0.0984778	0.959262	0.995523
213415_at	1193	CLIC2	chloride intracellular channel 2	0.324904	0.660526	0.556361	-0.335622	-0.231457	0.104165	8.2245	3.67249	0.0460417	0.218115
214683_s_at	1195	CLK1	CDC-like kinase 1	0.30365	-0.251415	-0.0387367	0.555065	0.342387	-0.212678	8.11703	1.67225	0.228648	0.522785
200742_s_at	1200	TPP1	tripeptidyl peptidase I	-0.00892194	-0.0125143	0.0960992	0.00359241	-0.105021	-0.108614	10.4843	0.1094	0.952867	0.994851
214252_s_at	1203	CLN5	ceroid-lipofuscinosis, neuronal 5	-0.700944	-0.448856	-0.187087	-0.252088	-0.513857	-0.261769	8.1687	2.87842	0.0830233	0.306795
209143_s_at	1207	CLNS1A	chloride channel, nucleotide-sensitive, 1A	-0.956381	-0.842108	-0.6627	-0.114273	-0.293681	-0.179408	8.82086	5.50306	0.0142561	0.115592
211136_s_at	1209	CLPTM1	cleft lip and palate associated transmembrane protein 1	0.0878907	0.063471	0.0782187	0.0244197	0.00967204	-0.0147477	8.62527	0.0658751	0.976897	0.99767
1560434_x_at	1211	CLTA	clathrin, light chain (Lca)	0.179826	0.19776	0.302744	-0.0179338	-0.122918	-0.104984	4.55638	1.18206	0.359987	0.662385
200614_at	1213	CLTC	clathrin, heavy chain (Hc)	0.158431	-0.0205061	-0.0817191	0.178937	0.24015	0.0612131	12.4543	0.515621	0.679748	0.889913
205099_s_at	1230	CCR1	chemokine (C-C motif) receptor 1	-0.034899	-0.0275759	-0.147065	-0.0073231	0.112166	0.119489	9.49626	0.0241923	0.994613	0.999476
208376_at	1233	CCR4	chemokine (C-C motif) receptor 4	0.359308	0.515523	0.348548	-0.156214	0.0107602	0.166975	5.2233	2.87384	0.0833203	0.307545
206337_at	1236	CCR7	chemokine (C-C motif) receptor 7	0.561981	0.921807	0.632609	-0.359825	-0.0706272	0.289198	7.74633	0.387521	0.764201	0.930407
208059_at	1237	CCR8	chemokine (C-C motif) receptor 8	-0.208288	-0.304793	0.0400072	0.0965042	-0.248296	-0.3448	4.79215	1.20898	0.350938	0.654075
210659_at	1240	CMKLR1	chemokine-like receptor 1	0.475595	0.465665	0.289137	0.00993049	0.186458	0.176528	5.21494	1.46768	0.27559	0.576382
210769_at	1258	CNGB1	cyclic nucleotide gated channel beta 1	0.39537	0.355313	0.216697	0.0400568	0.178673	0.138616	5.87724	1.43032	0.285273	0.586718
204958_at	1263	PLK3	polo-like kinase 3 (Drosophila)	2.03659	1.38811	1.62668	0.648477	0.409905	-0.238572	9.02699	27.1119	1.86674e-05	0.00168024
208912_s_at	1267	CNP	2',3'-cyclic nucleotide 3' phosphodiesterase	-0.177356	0.470519	-0.174629	-0.647875	-0.0027262	0.645149	8.9774	2.45134	0.116829	0.367611
207940_x_at	1268	CNR1	cannabinoid receptor 1 (brain)	0.302785	0.235958	-0.0226628	0.0668267	0.325448	0.258621	5.33883	0.931288	0.457307	0.746281
1556499_s_at	1277	COL1A1	collagen, type I, alpha 1	-0.0749321	-0.0715427	-0.0312535	-0.00338936	-0.0436786	-0.0402892	3.30206	0.0874253	0.965509	0.995681
202404_s_at	1278	COL1A2	collagen, type I, alpha 2	-0.117166	-0.0854215	-0.0199502	-0.0317445	-0.0972158	-0.0654713	3.65874	0.205104	0.890777	0.981228
201852_x_at	1281	COL3A1	collagen, type III, alpha 1	0.15273	0.201399	0.288505	-0.0486695	-0.135775	-0.0871057	4.22861	0.528902	0.671377	0.884823
211964_at	1284	COL4A2	collagen, type IV, alpha 2	0.969335	0.899922	0.925603	0.0694126	0.0437314	-0.0256812	5.75094	6.59067	0.00782814	0.0813076
221729_at	1290	COL5A2	collagen, type V, alpha 2	0.0271567	0.000581551	0.217414	0.0265751	-0.190257	-0.216832	3.73267	0.422639	0.740439	0.91841
213428_s_at	1291	COL6A1	collagen, type VI, alpha 1	-0.0627705	-0.488477	-0.273409	0.425706	0.210639	-0.215068	7.9111	0.170348	0.914235	0.988646
209156_s_at	1292	COL6A2	collagen, type VI, alpha 2	0.430866	-0.0205808	-0.0948518	0.451447	0.525718	0.074271	6.92026	0.165464	0.917469	0.9899
201438_at	1293	COL6A3	collagen, type VI, alpha 3	-0.0532418	0.153304	0.0518015	-0.206546	-0.105043	0.101503	6.79204	0.0161943	0.997023	0.999979
52651_at	1296	COL8A2	collagen, type VIII, alpha 2	0.507819	0.293978	0.358585	0.213841	0.149235	-0.0646067	8.79361	0.966006	0.442331	0.734763
213622_at	1298	COL9A2	collagen, type IX, alpha 2	0.132334	-0.37522	-0.2533	0.507553	0.385634	-0.12192	6.3649	1.94844	0.178906	0.463343
216993_s_at	1302	COL11A2	collagen, type XI, alpha 2	0.417222	0.273789	0.122642	0.143433	0.294581	0.151147	7.05123	1.62564	0.238499	0.532039
208817_at	1312	COMT	catechol-O-methyltransferase	-0.0433734	-0.0543122	0.091248	0.0109388	-0.134621	-0.14556	9.53523	0.194434	0.898051	0.983839
214336_s_at	1314	COPA	coatomer protein complex, subunit alpha	-1.24769	-0.518591	-0.298532	-0.7291	-0.949159	-0.220059	8.19064	3.91401	0.0388988	0.197739
224606_at	1316	KLF6	Kruppel-like factor 6	1.44084	1.26125	0.710972	0.179581	0.729864	0.550283	10.291	30.8753	9.81162e-06	0.00114597
203971_at	1317	SLC31A1	solute carrier family 31 (copper transporters), member 1	-0.480031	-0.459365	-0.22419	-0.0206664	-0.255841	-0.235174	10.4169	0.820233	0.508775	0.784101
204204_at	1318	SLC31A2	solute carrier family 31 (copper transporters), member 2	-0.174159	-0.0546271	0.0293205	-0.119532	-0.20348	-0.0839475	10.6304	0.26097	0.85207	0.968377
235421_at	1326	MAP3K8	mitogen-activated protein kinase kinase kinase 8	1.3939	0.508694	-0.00183522	0.885206	1.39573	0.510529	5.16626	5.81798	0.0119072	0.103841
213758_at	1327	COX4I1	cytochrome c oxidase subunit IV isoform 1	0.0649455	-0.273018	-0.253454	0.337963	0.3184	-0.0195634	6.23288	1.21142	0.350129	0.653065
213736_at	1329	COX5B	cytochrome c oxidase subunit Vb	0.0215987	0.303051	0.136622	-0.281452	-0.115023	0.166429	7.17453	0.881267	0.479805	0.762747
204570_at	1346	COX7A1	cytochrome c oxidase subunit VIIa polypeptide 1 (muscle)	0.160555	0.0467059	0.0350774	0.113849	0.125477	0.0116285	5.3192	0.133525	0.938086	0.993262
202110_at	1349	COX7B	cytochrome c oxidase subunit VIIb	-0.345315	-0.321654	-0.282247	-0.0236614	-0.0630684	-0.0394071	11.6383	1.91128	0.184824	0.470623
203858_s_at	1352	COX10	COX10 homolog, cytochrome c oxidase assembly protein, heme A: farnesyltransferase (yeast)	-0.570748	-0.325262	-0.319861	-0.245486	-0.250887	-0.00540161	8.14925	3.96025	0.0376836	0.194075
211727_s_at	1353	COX11	COX11 homolog, cytochrome c oxidase assembly protein (yeast)	-0.728475	-0.590534	-0.553927	-0.137941	-0.174548	-0.0366067	9.58777	6.93783	0.00654538	0.0746706
223281_s_at	1355	COX15	COX15 homolog, cytochrome c oxidase assembly protein (yeast)	-0.581131	-0.516852	-0.407147	-0.064279	-0.173984	-0.109705	7.06712	2.38442	0.123458	0.378751
204846_at	1356	CP	ceruloplasmin (ferroxidase)	0.344434	0.556395	0.387271	-0.211961	-0.0428368	0.169124	5.6683	0.207264	0.889298	0.980642
205624_at	1359	CPA3	carboxypeptidase A3 (mast cell)	-0.583659	-0.859727	-0.403318	0.276068	-0.180341	-0.456409	5.97882	1.06938	0.40069	0.698656
201941_at	1362	CPD	carboxypeptidase D	0.385214	0.200497	0.20669	0.184717	0.178524	-0.00619301	10.0363	0.230561	0.873238	0.977727
201117_s_at	1363	CPE	carboxypeptidase E	-0.646959	-0.513754	-0.248713	-0.133205	-0.398247	-0.265042	5.86136	0.807004	0.51528	0.788822
202790_at	1366	CLDN7	claudin 7	-0.00815721	-0.141213	0.0490825	0.133055	-0.0572397	-0.190295	8.09523	0.08885	0.964718	0.99567
235019_at	1368	CPM	carboxypeptidase M	0.568949	0.115609	0.320304	0.453341	0.248645	-0.204696	8.86895	1.76007	0.21131	0.502097
206256_at	1369	CPN1	carboxypeptidase N, polypeptide 1	-0.149801	0.0782133	0.124854	-0.228014	-0.274655	-0.0466404	4.6309	0.958845	0.445378	0.737412
204172_at	1371	CPOX	coproporphyrinogen oxidase	-0.883601	-0.954786	-0.755735	0.0711848	-0.127866	-0.199051	7.68608	6.71843	0.00732443	0.0787938
203634_s_at	1374	CPT1A	carnitine palmitoyltransferase 1A (liver)	-0.314187	-0.335539	-0.227951	0.021352	-0.0862363	-0.107588	3.9698	0.724944	0.557475	0.814381
204264_at	1376	CPT2	carnitine palmitoyltransferase 2	-0.83246	-0.631876	-0.562298	-0.200584	-0.270162	-0.0695781	6.30934	3.17773	0.0660382	0.270635
217552_x_at	1378	CR1	complement component (3b/4b) receptor 1 (Knops blood group)	0.161316	0.369931	0.198002	-0.208615	-0.0366859	0.171929	4.05088	0.795602	0.520952	0.791622
205843_x_at	1384	CRAT	carnitine acetyltransferase	0.236959	0.0650909	0.130863	0.171869	0.106096	-0.0657722	8.00364	0.541658	0.663412	0.88012
225572_at	1385	CREB1	cAMP responsive element binding protein 1	-0.202548	-0.186709	-0.11746	-0.0158387	-0.0850882	-0.0692495	6.82092	0.0675584	0.97605	0.997502
205446_s_at	1386	ATF2	activating transcription factor 2	-0.487088	0.1612	0.19006	-0.648288	-0.677149	-0.0288606	6.59418	2.57674	0.10548	0.348954
202160_at	1387	CREBBP	CREB binding protein	0.140343	0.123481	0.225682	0.0168617	-0.0853395	-0.102201	8.17504	0.221994	0.879165	0.977755
203168_at	1388	ATF6B	activating transcription factor 6 beta	-0.00342038	0.122047	0.0880538	-0.125467	-0.0914742	0.0339931	5.64583	0.224934	0.877133	0.977755
201988_s_at	1389	CREBL2	cAMP responsive element binding protein-like 2	-0.5093	-0.313103	-0.104202	-0.196198	-0.405099	-0.208901	9.45721	1.9637	0.176538	0.459299
228092_at	1390	CREM	cAMP responsive element modulator	-0.00181025	0.236298	0.396728	-0.238108	-0.398538	-0.16043	6.67403	0.488598	0.69702	0.898262
205081_at	1396	CRIP1	cysteine-rich protein 1 (intestinal)	-0.0420309	-0.0421158	0.10389	8.48967e-05	-0.145921	-0.146006	9.37795	0.0566878	0.981368	0.997693
202224_at	1398	CRK	v-crk sarcoma virus CT10 oncogene homolog (avian)	0.607403	0.29521	0.537968	0.312193	0.0694348	-0.242758	8.1341	3.15463	0.0671954	0.273492
206184_at	1399	CRKL	v-crk sarcoma virus CT10 oncogene homolog (avian)-like	-0.378095	0.164803	0.275009	-0.542898	-0.653104	-0.110206	5.8545	4.40852	0.0279365	0.165172
212695_at	1408	CRY2	cryptochrome 2 (photolyase-like)	0.242225	-0.0256782	0.0376507	0.267904	0.204575	-0.0633289	6.31984	0.906834	0.468168	0.754963
206843_at	1413	CRYBA4	crystallin, beta A4	0.0403269	-0.0948625	0.0237912	0.135189	0.0165357	-0.118654	4.08968	0.184742	0.904607	0.985684
207685_at	1417	CRYBB3	crystallin, beta B3	0.187389	-0.0786846	0.061817	0.266074	0.125572	-0.140502	5.89937	0.885671	0.477779	0.76148
207587_at	1418	CRYGA	crystallin, gamma A	0.189746	-0.263163	-0.108632	0.452909	0.298378	-0.154531	4.43088	1.59465	0.245313	0.538787
207715_at	1419	CRYGB	crystallin, gamma B	0.232551	0.219692	0.196441	0.0128592	0.0361096	0.0232504	5.6194	1.02279	0.418924	0.713788
207531_at	1420	CRYGC	crystallin, gamma C	0.273352	-0.0339642	0.151043	0.307317	0.122309	-0.185007	4.75826	1.29455	0.323771	0.625895
202950_at	1429	CRYZ	crystallin, zeta (quinone reductase)	-0.967101	-0.685195	-0.5556	-0.281906	-0.411501	-0.129595	7.32322	1.81919	0.200472	0.490221
208660_at	1431	CS	citrate synthase	0.327686	0.106028	0.137747	0.221658	0.189939	-0.0317188	9.9775	0.573565	0.643817	0.870159
211087_x_at	1432	MAPK14	mitogen-activated protein kinase 14	-0.658787	-0.462127	-0.308783	-0.19666	-0.350004	-0.153344	4.76087	2.63351	0.100764	0.339142
201112_s_at	1434	CSE1L	CSE1 chromosome segregation 1-like (yeast)	-0.649475	-0.74836	-0.558628	0.0988854	-0.090847	-0.189732	9.80439	5.31035	0.0159613	0.123304
211839_s_at	1435	CSF1	colony stimulating factor 1 (macrophage)	0.54718	0.538195	1.09525	0.00898556	-0.548065	-0.557051	10.0222	3.05266	0.0725922	0.286886
210229_s_at	1437	CSF2	colony stimulating factor 2 (granulocyte-macrophage)	1.87774	0.97264	1.21673	0.905104	0.661011	-0.244093	9.98004	1.21895	0.347648	0.651067
210340_s_at	1438	CSF2RA	colony stimulating factor 2 receptor, alpha, low-affinity (granulocyte-macrophage)	-0.0647271	-0.0828425	0.266717	0.0181154	-0.331444	-0.349559	5.57022	0.676632	0.583827	0.830977
205159_at	1439	CSF2RB	colony stimulating factor 2 receptor, beta, low-affinity (granulocyte-macrophage)	0.0936616	0.335489	0.268852	-0.241827	-0.17519	0.066637	9.76938	0.11736	0.948081	0.994564
203591_s_at	1441	CSF3R	colony stimulating factor 3 receptor (granulocyte)	0.180154	0.0990119	0.289781	0.0811418	-0.109627	-0.190769	6.73868	0.403249	0.75351	0.925589
202329_at	1445	CSK	c-src tyrosine kinase	0.0820503	0.0431204	0.0178796	0.0389299	0.0641707	0.0252408	9.36103	0.0239223	0.994701	0.999476
1556007_s_at	1452	CSNK1A1	casein kinase 1, alpha 1	0.532347	-0.186396	-0.397981	0.718743	0.930328	0.211585	4.69695	0.912826	0.465483	0.75242
208774_at	1453	CSNK1D	casein kinase 1, delta	0.0657109	-0.363631	-0.0660688	0.429342	0.13178	-0.297562	8.27803	1.61936	0.239862	0.532899
226858_at	1454	CSNK1E	casein kinase 1, epsilon	0.151484	-0.0814104	0.00284388	0.232895	0.14864	-0.0842543	7.3733	0.609737	0.622181	0.856733
202573_at	1455	CSNK1G2	casein kinase 1, gamma 2	-0.204296	-0.532212	-0.425234	0.327916	0.220938	-0.106978	7.07511	2.61436	0.102327	0.342289
227767_at	1456	CSNK1G3	casein kinase 1, gamma 3	0.634341	0.453625	0.679457	0.180716	-0.0451161	-0.225832	8.05778	1.12342	0.380589	0.681607
206075_s_at	1457	CSNK2A1	casein kinase 2, alpha 1 polypeptide	0.250712	0.37918	0.379899	-0.128468	-0.129187	-0.000719832	8.52079	2.44456	0.117482	0.368287
203575_at	1459	CSNK2A2	casein kinase 2, alpha prime polypeptide	0.0552979	-0.0313003	0.140313	0.0865982	-0.0850149	-0.171613	7.2204	0.263896	0.850026	0.968204
201390_s_at	1460	CSNK2B	casein kinase 2, beta polypeptide	-0.218404	-0.349777	-0.180089	0.131373	-0.0383148	-0.169688	11.5192	1.74621	0.213944	0.505419
200621_at	1465	CSRP1	cysteine and glycine-rich protein 1	-0.168511	-0.398548	-0.14718	0.230037	-0.0213317	-0.251368	10.0642	0.978182	0.437199	0.731784
211126_s_at	1466	CSRP2	cysteine and glycine-rich protein 2	-0.64199	-0.505906	-0.338548	-0.136083	-0.303441	-0.167358	8.7221	1.01621	0.421567	0.716863
201360_at	1471	CST3	cystatin C	0.311351	0.263427	0.346459	0.0479238	-0.0351082	-0.083032	10.0071	1.83041	0.198487	0.487693
207925_at	1473	CST5	cystatin D	-0.164365	0.151197	0.091746	-0.315563	-0.256111	0.0594513	4.82448	1.29817	0.322671	0.624465
206595_at	1474	CST6	cystatin E/M	0.284429	0.201373	0.346346	0.0830563	-0.0619166	-0.144973	8.50493	0.307015	0.819881	0.956675
204971_at	1475	CSTA	cystatin A (stefin A)	-0.0826663	-0.203573	-0.00378453	0.120907	-0.0788818	-0.199788	11.1648	0.137553	0.935545	0.992654
202190_at	1477	CSTF1	cleavage stimulation factor, 3' pre-RNA, subunit 1, 50kDa	-1.21233	-1.45676	-1.049	0.244431	-0.16333	-0.407761	7.12012	8.76205	0.002774	0.0467817
204459_at	1478	CSTF2	cleavage stimulation factor, 3' pre-RNA, subunit 2, 64kDa	-0.44999	-0.484617	-0.376574	0.0346272	-0.0734159	-0.108043	7.8614	2.72649	0.0935569	0.3277
229666_s_at	1479	CSTF3	cleavage stimulation factor, 3' pre-RNA, subunit 3, 77kDa	-0.892568	-0.145089	-0.289226	-0.74748	-0.603342	0.144137	5.45422	1.63412	0.236672	0.530479
218923_at	1486	CTBS	chitobiase, di-N-acetyl-	-0.654802	-0.375455	-0.296271	-0.279346	-0.35853	-0.0791839	7.71664	2.16058	0.148989	0.417153
212863_x_at	1487	CTBP1	C-terminal binding protein 1	-0.260067	-0.503263	-0.384675	0.243196	0.124608	-0.118588	9.3529	2.16177	0.148838	0.417094
201218_at	1488	CTBP2	C-terminal binding protein 2	-0.990513	-0.69682	-0.491182	-0.293693	-0.499331	-0.205638	7.68446	5.65152	0.013087	0.109647
206813_at	1489	CTF1	cardiotrophin 1	0.453857	0.144332	0.242625	0.309526	0.211232	-0.0982935	6.60218	1.63694	0.236069	0.529993
217127_at	1491	CTH	cystathionase (cystathionine gamma-lyase)	-0.515553	-0.571403	-0.353566	0.0558501	-0.161988	-0.217838	4.08563	0.54829	0.6593	0.879999
221331_x_at	1493	CTLA4	cytotoxic T-lymphocyte-associated protein 4	-0.138803	0.0736561	0.262196	-0.212459	-0.400999	-0.18854	7.94006	0.0506992	0.984136	0.997763
1558214_s_at	1495	CTNNA1	catenin (cadherin-associated protein), alpha 1, 102kDa	-0.829539	-0.20206	-0.0781122	-0.627479	-0.751427	-0.123948	8.10839	4.73562	0.0226621	0.146796
204925_at	1497	CTNS	cystinosis, nephropathic	-0.623695	-0.647418	-0.655117	0.0237233	0.0314225	0.00769916	9.11578	4.26025	0.0307925	0.17401
223679_at	1499	CTNNB1	catenin (cadherin-associated protein), beta 1, 88kDa	1.19735	0.705192	0.0454006	0.49216	1.15195	0.659791	6.66083	3.69908	0.0451846	0.216458
211240_x_at	1500	CTNND1	catenin (cadherin-associated protein), delta 1	0.325304	0.277053	0.179643	0.0482501	0.145661	0.0974104	7.85356	0.773269	0.532239	0.797339
202613_at	1503	CTPS	CTP synthase	-0.217287	-0.539635	-0.248236	0.322347	0.0309488	-0.291399	6.96194	1.98557	0.173208	0.454235
227961_at	1508	CTSB	cathepsin B	-0.437883	-0.392357	-0.38879	-0.0455266	-0.0490937	-0.00356712	11.2246	0.63058	0.609999	0.847691
227863_at	1509	CTSD	cathepsin D	0.565565	0.727377	0.701048	-0.161812	-0.135483	0.0263291	7.08515	3.11762	0.0690986	0.278067
202295_s_at	1512	CTSH	cathepsin H	-0.074232	-0.262793	-0.0853772	0.188561	0.0111452	-0.177416	10.4574	0.118473	0.947404	0.994562
202450_s_at	1513	CTSK	cathepsin K	-0.370468	-0.471926	-0.285521	0.101458	-0.084947	-0.186405	12.4652	2.56871	0.106168	0.34958
203758_at	1519	CTSO	cathepsin O	-0.246446	-0.285849	-0.174081	0.0394026	-0.0723655	-0.111768	9.35641	0.475649	0.705408	0.902668
214450_at	1521	CTSW	cathepsin W	-0.0982895	-0.011037	-0.0447535	-0.0872525	-0.053536	0.0337165	6.62597	0.026174	0.993951	0.999347
210042_s_at	1522	CTSZ	cathepsin Z	0.508114	0.323136	0.653644	0.184978	-0.14553	-0.330509	8.39441	2.19166	0.145105	0.410858
215726_s_at	1528	CYB5A	cytochrome b5 type A (microsomal)	0.0156821	0.0592216	0.276507	-0.0435395	-0.260825	-0.217285	9.17684	0.557074	0.653885	0.876522
209163_at	1534	CYB561	cytochrome b-561	0.230205	-0.0265556	0.216509	0.256761	0.0136959	-0.243065	6.34744	0.454757	0.719084	0.909151
229445_at	1535	CYBA	cytochrome b-245, alpha polypeptide	0.502628	0.104668	0.190837	0.39796	0.311791	-0.0861687	6.38164	2.54539	0.108194	0.353177
203922_s_at	1536	CYBB	cytochrome b-245, beta polypeptide	-0.256843	-0.0718073	-0.0143598	-0.185036	-0.242484	-0.0574475	11.3852	0.546205	0.660591	0.879999
213295_at	1540	CYLD	cylindromatosis (turban tumor syndrome)	0.466761	0.156311	0.260245	0.310449	0.206516	-0.103933	7.89038	0.352614	0.788178	0.941707
207609_s_at	1544	CYP1A2	cytochrome P450, family 1, subfamily A, polypeptide 2	-0.0606742	-0.174968	-0.110973	0.114293	0.050299	-0.0639944	5.02943	0.359541	0.783395	0.939403
202434_s_at	1545	CYP1B1	cytochrome P450, family 1, subfamily B, polypeptide 1	-0.314565	-0.258798	0.320231	-0.0557668	-0.634796	-0.57903	8.5361	0.849152	0.494836	0.771658
211295_x_at	1548	CYP2A6	cytochrome P450, family 2, subfamily A, polypeptide 6	0.190583	0.0714407	0.009242	0.119142	0.181341	0.0621987	5.5794	0.470148	0.708991	0.905261
208327_at	1553	CYP2A13	cytochrome P450, family 2, subfamily A, polypeptide 13	0.20455	0.149452	0.075592	0.0550971	0.128958	0.0738605	5.27719	0.398683	0.756606	0.927596
207498_s_at	1565	CYP2D6	cytochrome P450, family 2, subfamily D, polypeptide 6	0.0610939	0.0322027	0.215798	0.0288912	-0.154704	-0.183595	5.43319	0.542668	0.662785	0.88012
205998_x_at	1576	CYP3A4	cytochrome P450, family 3, subfamily A, polypeptide 4	0.430252	0.0330208	0.0994248	0.397231	0.330827	-0.066404	6.54174	1.25128	0.337211	0.64091
207406_at	1581	CYP7A1	cytochrome P450, family 7, subfamily A, polypeptide 1	0.398882	0.546513	0.433999	-0.147631	-0.0351169	0.112514	3.50286	5.98986	0.0108177	0.098728
203475_at	1588	CYP19A1	cytochrome P450, family 19, subfamily A, polypeptide 1	-0.550101	-0.429978	-0.417741	-0.120123	-0.13236	-0.0122371	7.8233	0.236016	0.869454	0.97613
214622_at	1589	CYP21A2	cytochrome P450, family 21, subfamily A, polypeptide 2	0.126556	0.131144	0.0252372	-0.00458773	0.101319	0.105907	4.77134	0.340912	0.79628	0.945456
203979_at	1593	CYP27A1	cytochrome P450, family 27, subfamily A, polypeptide 1	0.31382	0.0920767	0.296578	0.221744	0.0172419	-0.204502	11.1294	0.17921	0.908324	0.986658
205676_at	1594	CYP27B1	cytochrome P450, family 27, subfamily B, polypeptide 1	0.402512	0.289168	0.339609	0.113344	0.0629034	-0.0504405	11.1262	0.212925	0.885413	0.979752
216607_s_at	1595	CYP51A1	cytochrome P450, family 51, subfamily A, polypeptide 1	0.0231481	0.0664456	0.37114	-0.0432975	-0.347992	-0.304695	10.0794	0.689515	0.57669	0.827458
232898_at	1601	DAB2	disabled homolog 2, mitogen-responsive phosphoprotein (Drosophila)	-0.471133	-0.750091	-0.590625	0.278958	0.119492	-0.159466	5.73129	1.45979	0.277605	0.578348
201925_s_at	1604	CD55	CD55 molecule, decay accelerating factor for complement (Cromer blood group)	2.0014	1.99082	2.0636	0.0105838	-0.0621913	-0.0727751	8.84848	61.5793	2.78893e-07	9.43523e-05
205417_s_at	1605	DAG1	dystroglycan 1 (dystrophin-associated glycoprotein 1)	-0.519037	-0.880849	-0.468658	0.361811	-0.05038	-0.412191	9.10542	6.61701	0.00772102	0.080993
211272_s_at	1606	DGKA	diacylglycerol kinase, alpha 80kDa	-0.920818	-0.689997	-0.746332	-0.230822	-0.174486	0.0563355	5.91666	1.07097	0.400082	0.698403
226605_at	1609	DGKQ	diacylglycerol kinase, theta 110kDa	-0.686152	-0.700028	-0.645123	0.0138761	-0.0410292	-0.0549053	6.83826	4.42677	0.0276067	0.164052
206878_at	1610	DAO	D-amino-acid oxidase	-0.0702941	0.0960325	-0.043229	-0.166327	-0.0270651	0.139261	5.01658	0.368354	0.777327	0.937418
211214_s_at	1612	DAPK1	death-associated protein kinase 1	0.026656	0.382177	0.466081	-0.355521	-0.439425	-0.0839042	7.00368	2.11039	0.155514	0.427616
203890_s_at	1613	DAPK3	death-associated protein kinase 3	-0.0612557	-0.193177	0.0325254	0.131921	-0.0937811	-0.225702	5.13187	0.629683	0.610519	0.848069
201623_s_at	1615	DARS	aspartyl-tRNA synthetase	-0.100878	-0.224598	-0.167696	0.12372	0.0668177	-0.0569018	9.50226	0.226526	0.876032	0.977755
201763_s_at	1616	DAXX	death-domain associated protein	0.515754	0.197647	0.60084	0.318107	-0.0850853	-0.403193	8.77151	5.20488	0.0169953	0.125653
209389_x_at	1622	DBI	diazepam binding inhibitor (GABA receptor modulator, acyl-Coenzyme A binding protein)	0.0279348	-0.139534	0.0691918	0.167469	-0.041257	-0.208726	11.7367	0.170016	0.914456	0.988646
202806_at	1627	DBN1	drebrin 1	-0.827755	-0.827232	-0.694636	-0.000522617	-0.133119	-0.132596	8.15481	6.33148	0.00898049	0.0884614
209783_at	1628	DBP	D site of albumin promoter (albumin D-box) binding protein	0.286204	0.32993	0.0934958	-0.0437253	0.192708	0.236434	5.48387	1.49039	0.269881	0.569809
205371_s_at	1629	DBT	dihydrolipoamide branched chain transacylase E2	-1.12504	-0.782844	-0.86215	-0.342199	-0.262893	0.079306	4.50342	9.6056	0.00194067	0.0383869
203302_at	1633	DCK	deoxycytidine kinase	-0.799716	-0.38353	-0.536008	-0.416187	-0.263708	0.152479	7.89051	2.24233	0.139019	0.402341
201571_s_at	1635	DCTD	dCMP deaminase	-0.828712	-0.590158	-0.431983	-0.238555	-0.39673	-0.158175	8.52879	6.47439	0.00832223	0.0845232
201082_s_at	1639	DCTN1	dynactin 1 (p150, glued homolog, Drosophila)	0.376046	0.145641	0.11798	0.230406	0.258066	0.0276604	6.63232	0.648151	0.599892	0.840798
204151_x_at	1645	AKR1C1	aldo-keto reductase family 1, member C1 (dihydrodiol dehydrogenase 1; 20-alpha (3-alpha)-hydroxysteroid dehydrogenase)	0.440955	0.0907218	0.323138	0.350233	0.117817	-0.232416	6.61758	0.169653	0.914697	0.988646
211653_x_at	1646	AKR1C2	aldo-keto reductase family 1, member C2 (dihydrodiol dehydrogenase 2; bile acid binding protein; 3-alpha hydroxysteroid dehydrogenase, type III)	0.090203	-0.367862	0.106076	0.458065	-0.0158725	-0.473938	6.49149	0.122748	0.944789	0.994562
203725_at	1647	GADD45A	growth arrest and DNA-damage-inducible, alpha	1.69463	0.84842	1.0069	0.846209	0.687729	-0.15848	8.45401	5.24875	0.016556	0.124755
201211_s_at	1654	DDX3X	DEAD (Asp-Glu-Ala-Asp) box polypeptide 3, X-linked	-0.155618	0.563323	0.53615	-0.718941	-0.691769	0.0271721	8.65923	3.34322	0.0583938	0.250833
225549_at	1656	DDX6	DEAD (Asp-Glu-Ala-Asp) box polypeptide 6	-0.135415	-0.553413	-0.315664	0.417997	0.180249	-0.237748	8.53667	2.01479	0.168869	0.4507
203791_at	1657	DMXL1	Dmx-like 1	-0.0122476	-0.046263	-0.189752	0.0340154	0.177504	0.143489	8.23203	0.370951	0.775543	0.935898
212105_s_at	1660	DHX9	DEAH (Asp-Glu-Ala-His) box polypeptide 9	-1.50571	-0.594353	-0.367771	-0.911362	-1.13794	-0.226582	7.13954	4.48045	0.0266631	0.160748
208159_x_at	1663	DDX11	DEAD/H (Asp-Glu-Ala-Asp/His) box polypeptide 11 (CHL1-like helicase homolog, S. cerevisiae)	-0.122107	-0.495007	-0.495188	0.3729	0.373081	0.000180996	7.42665	3.47427	0.0530643	0.236358
202447_at	1666	DECR1	2,4-dienoyl CoA reductase 1, mitochondrial	-0.431081	-0.49628	-0.361764	0.0651986	-0.069318	-0.134517	10.2531	2.76621	0.0906608	0.322156
205382_s_at	1675	CFD	complement factor D (adipsin)	0.343372	0.413704	0.540852	-0.0703324	-0.19748	-0.127148	6.44126	1.85769	0.193755	0.482348
203277_at	1676	DFFA	DNA fragmentation factor, 45kDa, alpha polypeptide	-0.308937	-0.396354	-0.317157	0.0874165	0.00821944	-0.079197	7.16294	2.86178	0.0841074	0.309216
206752_s_at	1677	DFFB	DNA fragmentation factor, 40kDa, beta polypeptide (caspase-activated DNase)	-0.432259	-0.221327	-0.324518	-0.210932	-0.107742	0.103191	4.42091	1.16866	0.364587	0.665853
205217_at	1678	TIMM8A	translocase of inner mitochondrial membrane 8 homolog A (yeast)	-0.510576	-0.559202	-0.341923	0.0486258	-0.168653	-0.217279	4.73905	5.00177	0.0192163	0.134267
203695_s_at	1687	DFNA5	deafness, autosomal dominant 5	-0.0235265	-0.155268	0.0179076	0.131741	-0.0414341	-0.173175	10.5412	0.228259	0.874832	0.977755
205229_s_at	1690	COCH	coagulation factor C homolog, cochlin (Limulus polyphemus)	0.0480823	-0.0856402	0.243152	0.133722	-0.19507	-0.328792	4.76508	0.213975	0.884691	0.979701
203816_at	1716	DGUOK	deoxyguanosine kinase	-0.541073	-0.499628	-0.344039	-0.0414455	-0.197034	-0.155588	7.09378	2.5861	0.104686	0.347572
201791_s_at	1717	DHCR7	7-dehydrocholesterol reductase	0.309357	0.234999	0.505805	0.074358	-0.196448	-0.270806	6.62079	0.649858	0.598918	0.84064
202533_s_at	1719	DHFR	dihydrofolate reductase	-0.754972	-0.538615	-0.498176	-0.216357	-0.256796	-0.040439	6.23795	1.84986	0.1951	0.483976
202802_at	1725	DHPS	deoxyhypusine synthase	-0.137348	-0.114604	-0.0325657	-0.0227435	-0.104782	-0.0820387	7.04761	0.17612	0.910391	0.986808
1554574_a_at	1727	CYB5R3	cytochrome b5 reductase 3	-0.0365673	0.0686388	0.0814799	-0.105206	-0.118047	-0.0128411	8.22246	0.140669	0.933566	0.992654
201468_s_at	1728	NQO1	NAD(P)H dehydrogenase, quinone 1	-0.317187	-0.42771	-0.193462	0.110523	-0.123725	-0.234248	8.88854	0.600485	0.627656	0.860189
209190_s_at	1729	DIAPH1	diaphanous homolog 1 (Drosophila)	0.0103491	-0.193579	-0.0900147	0.203928	0.100364	-0.103565	9.87242	0.353089	0.787849	0.941484
205603_s_at	1730	DIAPH2	diaphanous homolog 2 (Drosophila)	0.0704904	0.369958	0.206534	-0.299467	-0.136043	0.163424	6.46296	0.971867	0.439853	0.733038
227552_at	1731	2010-09-01	septin 1	-0.413738	-0.0697627	-0.212274	-0.343975	-0.201463	0.142512	5.79375	0.105054	0.955436	0.994988
211215_x_at	1734	DIO2	deiodinase, iodothyronine, type II	0.272477	0.127396	0.120691	0.145082	0.151787	0.00670531	5.83495	1.0707	0.400184	0.698403
216212_s_at	1736	DKC1	dyskeratosis congenita 1, dyskerin	-0.305982	-0.668782	-0.354255	0.3628	0.0482737	-0.314527	7.50099	5.01579	0.0190525	0.133739
213149_at	1737	DLAT	dihydrolipoamide S-acetyltransferase	-0.580818	-0.363822	-0.265936	-0.216996	-0.314882	-0.0978856	7.67229	4.22223	0.0315788	0.175936
230426_at	1738	DLD	dihydrolipoamide dehydrogenase	0.283457	0.145684	0.117391	0.137773	0.166066	0.0282934	6.48051	0.57872	0.640695	0.867973
202515_at	1739	DLG1	discs, large homolog 1 (Drosophila)	-0.186201	-0.298784	-0.223533	0.112583	0.0373327	-0.0752504	7.63885	0.256085	0.85548	0.969628
213707_s_at	1749	DLX5	distal-less homeobox 5	0.359909	0.262123	0.160271	0.0977863	0.199638	0.101852	4.56395	1.91847	0.183662	0.468758
210063_at	1757	SARDH	sarcosine dehydrogenase	0.165936	0.088596	0.114957	0.0773405	0.0509799	-0.0263607	6.21035	0.225668	0.876626	0.977755
217341_at	1759	DNM1	dynamin 1	0.138355	-0.115927	-0.00832052	0.254282	0.146676	-0.107606	5.47131	0.523515	0.674763	0.886885
1554429_a_at	1762	DMWD	dystrophia myotonica, WD repeat containing	0.1739	0.245255	0.197994	-0.0713543	-0.0240941	0.0472602	6.64612	0.685018	0.579172	0.828574
213647_at	1763	DNA2	DNA replication helicase 2 homolog (yeast)	-0.693107	-0.550757	-0.783308	-0.14235	0.0902006	0.232551	6.17316	2.07691	0.160048	0.435812
207959_s_at	1770	DNAH9	dynein, axonemal, heavy chain 9	-0.11648	0.0673237	-0.10633	-0.183803	-0.0101499	0.173653	4.35032	0.470266	0.708915	0.905261
207192_at	1775	DNASE1L2	deoxyribonuclease I-like 2	0.278129	0.159596	0.26315	0.118533	0.0149792	-0.103554	6.07479	0.843962	0.497309	0.774215
211928_at	1778	DYNC1H1	dynein, cytoplasmic 1, heavy chain 1	1.10519	0.639913	0.40841	0.465276	0.696779	0.231503	9.05652	5.58502	0.0135961	0.112757
205348_s_at	1780	DYNC1I1	dynein, cytoplasmic 1, intermediate chain 1	-0.209003	-0.208191	-0.175945	-0.000812626	-0.0330578	-0.0322452	4.901	0.341463	0.795898	0.94535
203590_at	1783	DYNC1LI2	dynein, cytoplasmic 1, light intermediate chain 2	0.182467	-0.303401	-0.29927	0.485868	0.481737	-0.00413113	8.609	2.7358	0.0928688	0.326274
202253_s_at	1785	DNM2	dynamin 2	0.0227615	-0.10769	0.0311743	0.130452	-0.00841284	-0.138865	7.8851	0.199598	0.894537	0.982569
201697_s_at	1786	DNMT1	DNA (cytosine-5-)-methyltransferase 1	-0.538673	-0.775283	-0.663407	0.236609	0.124733	-0.111876	9.46662	2.99466	0.0758858	0.292941
241709_s_at	1793	DOCK1	dedicator of cytokinesis 1	0.211534	0.22611	0.261259	-0.0145759	-0.0497253	-0.0351494	4.9835	0.403282	0.753488	0.925589
213482_at	1795	DOCK3	dedicator of cytokinesis 3	0.324263	0.117365	-0.19395	0.206897	0.518212	0.311315	6.60805	1.73596	0.215917	0.507328
211121_s_at	1796	DOK1	docking protein 1, 62kDa (downstream of tyrosine kinase 1)	-1.23564	-1.27302	-0.839506	0.0373845	-0.396131	-0.433516	7.57984	28.6154	1.43101e-05	0.00143262
209509_s_at	1798	DPAGT1	dolichyl-phosphate (UDP-N-acetylglucosamine) N-acetylglucosaminephosphotransferase 1 (GlcNAc-1-P transferase)	-0.282278	-0.185631	-0.138539	-0.0966477	-0.14374	-0.047092	7.84996	0.70918	0.565949	0.821953
205983_at	1800	DPEP1	dipeptidase 1 (renal)	0.161608	0.128325	0.0740173	0.0332836	0.087591	0.0543074	5.78509	0.18156	0.906746	0.986168
211478_s_at	1803	DPP4	dipeptidyl-peptidase 4	-0.668277	-0.49068	-0.506427	-0.177598	-0.161851	0.0157469	5.77128	0.24947	0.860094	0.971966
200762_at	1808	DPYSL2	dihydropyrimidinase-like 2	-0.218776	-0.22076	-0.207487	0.00198367	-0.0112897	-0.0132734	10.5541	0.333718	0.801275	0.947716
201430_s_at	1809	DPYSL3	dihydropyrimidinase-like 3	1.81086	1.38199	1.66959	0.428864	0.141268	-0.287597	7.58002	1.22869	0.344467	0.648172
209187_at	1810	DR1	down-regulator of transcription 1, TBP-binding (negative cofactor 2)	-0.567397	-0.402315	-0.284266	-0.165081	-0.283131	-0.118049	8.92285	3.25774	0.0622055	0.26137
205865_at	1820	ARID3A	AT rich interactive domain 3A (BRIGHT-like)	0.740984	0.268867	0.645742	0.472116	0.0952414	-0.376875	6.25425	1.36749	0.302424	0.606267
208871_at	1822	ATN1	atrophin 1	0.330389	0.146872	0.311106	0.183517	0.0192823	-0.164235	5.97797	0.817509	0.510107	0.785259
204751_x_at	1824	DSC2	desmocollin 2	-0.306139	0.0394669	-0.00114219	-0.345606	-0.304996	0.0406091	5.8453	1.4764	0.273382	0.573188
215253_s_at	1827	RCAN1	regulator of calcineurin 1	2.00432	2.31845	1.99344	-0.314132	0.0108782	0.32501	9.29601	16.5144	0.000194334	0.00899343
208763_s_at	1831	TSC22D3	TSC22 domain family, member 3	-0.925011	-0.457486	-0.588385	-0.467525	-0.336626	0.130899	7.62687	1.09442	0.391239	0.690908
200606_at	1832	DSP	desmoplakin	-0.422696	-0.666014	-0.832439	0.243319	0.409744	0.166425	7.56072	0.163117	0.919016	0.990566
205097_at	1836	SLC26A2	solute carrier family 26 (sulfate transporter), member 2	-0.475685	-0.647732	-0.501277	0.172047	0.0255922	-0.146455	6.59464	1.07888	0.397074	0.696157
205741_s_at	1837	DTNA	dystrobrevin, alpha	0.136445	-0.000352017	-0.0501684	0.136797	0.186614	0.0498164	3.99785	0.29851	0.825823	0.958947
215565_at	1838	DTNB	dystrobrevin, beta	-0.139656	-0.188092	-0.115371	0.0484359	-0.0242859	-0.0727219	3.90946	0.136889	0.935965	0.992654
203821_at	1839	HBEGF	heparin-binding EGF-like growth factor	0.49176	-0.0615058	0.367714	0.553266	0.124046	-0.429219	9.98954	1.34705	0.308246	0.612307
201041_s_at	1843	DUSP1	dual specificity phosphatase 1	2.93596	1.3393	1.8187	1.59666	1.11726	-0.479406	10.4751	19.6328	8.77243e-05	0.00524794
204794_at	1844	DUSP2	dual specificity phosphatase 2	1.5397	0.656992	0.695274	0.882709	0.844427	-0.0382824	9.47371	14.015	0.000403015	0.0152663
201537_s_at	1845	DUSP3	dual specificity phosphatase 3	0.301981	0.194929	0.385351	0.107052	-0.0833699	-0.190422	8.45603	0.38841	0.763595	0.93027
204014_at	1846	DUSP4	dual specificity phosphatase 4	1.13228	0.00555404	0.839193	1.12673	0.293092	-0.833639	8.55063	0.491046	0.695442	0.897289
209457_at	1847	DUSP5	dual specificity phosphatase 5	1.42045	1.41099	1.09196	0.0094612	0.328495	0.319034	10.3117	15.3015	0.000273647	0.0115225
208893_s_at	1848	DUSP6	dual specificity phosphatase 6	1.15738	0.777782	0.953946	0.379596	0.203432	-0.176164	10.1096	14.9209	0.000306015	0.0125924
214793_at	1849	DUSP7	dual specificity phosphatase 7	-0.335557	-0.378492	0.00314394	0.0429351	-0.338701	-0.381636	5.00525	3.01026	0.0749832	0.29112
238594_x_at	1850	DUSP8	dual specificity phosphatase 8	0.402216	0.494775	0.665094	-0.0925586	-0.262877	-0.170319	7.40144	4.79156	0.0218815	0.144682
208955_at	1854	DUT	deoxyuridine triphosphatase	-0.758425	-0.719078	-0.650715	-0.0393464	-0.10771	-0.0683632	6.28556	1.06884	0.400895	0.698736
57532_at	1856	DVL2	dishevelled, dsh homolog 2 (Drosophila)	-0.314165	-0.509915	-0.419468	0.195749	0.105303	-0.0904463	6.55002	2.19261	0.144988	0.410765
201908_at	1857	DVL3	dishevelled, dsh homolog 3 (Drosophila)	0.884665	0.605662	0.547225	0.279003	0.33744	0.0584365	7.91666	8.3104	0.00339114	0.0516206
211541_s_at	1859	DYRK1A	dual-specificity tyrosine-(Y)-phosphorylation regulated kinase 1A	0.114725	0.390728	0.162352	-0.276003	-0.0476272	0.228376	5.41867	1.97205	0.175259	0.457902
202349_at	1861	TOR1A	torsin family 1, member A (torsin A)	-0.365848	-0.513491	-0.322699	0.147642	-0.0431499	-0.190792	8.17899	2.84951	0.084917	0.310103
203693_s_at	1871	E2F3	E2F transcription factor 3	-0.0700557	-0.270642	0.00466142	0.200586	-0.0747171	-0.275303	8.21175	0.491275	0.695295	0.897289
221586_s_at	1875	E2F5	E2F transcription factor 5, p130-binding	-0.173144	-0.137319	-0.215159	-0.0358251	0.0420152	0.0778403	4.28545	0.552745	0.65655	0.878503
205419_at	1880	GPR183	G protein-coupled receptor 183	0.869057	1.33736	0.823252	-0.468304	0.0458056	0.51411	9.00879	2.36447	0.125518	0.383272
201749_at	1889	ECE1	endothelin converting enzyme 1	0.697053	0.464031	0.512226	0.233022	0.184827	-0.0481953	7.33301	5.15295	0.0175333	0.128013
217497_at	1890	TYMP	thymidine phosphorylase	-0.162012	0.0637207	-0.789824	-0.225733	0.627813	0.853545	6.27856	1.20198	0.353269	0.655914
200789_at	1891	ECH1	enoyl Coenzyme A hydratase 1, peroxisomal	-0.554835	-0.657543	-0.467854	0.102709	-0.0869806	-0.18969	9.41582	6.28815	0.00919199	0.0894668
209365_s_at	1893	ECM1	extracellular matrix protein 1	0.411024	0.252622	0.283054	0.158402	0.12797	-0.0304323	9.08923	0.97579	0.438202	0.73222
219787_s_at	1894	ECT2	epithelial cell transforming sequence 2 oncogene	-1.06654	-0.616012	-0.648328	-0.450523	-0.418207	0.0323162	5.62112	1.03858	0.412647	0.708922
206217_at	1896	EDA	ectodysplasin A	0.501633	0.415328	0.269887	0.0863048	0.231746	0.145441	6.82397	2.36264	0.125708	0.383491
204036_at	1902	LPAR1	lysophosphatidic acid receptor 1	0.473659	0.214902	0.369126	0.258756	0.104533	-0.154223	8.33445	1.30353	0.321055	0.623366
222802_at	1906	EDN1	endothelin 1	3.7881	3.31639	3.20493	0.471714	0.583172	0.111457	8.21546	42.8334	1.86238e-06	0.000390024
200919_at	1912	PHC2	polyhomeotic homolog 2 (Drosophila)	0.127419	-0.208429	0.00232448	0.335849	0.125095	-0.210754	9.4528	1.00119	0.42767	0.723176
227708_at	1915	EEF1A1	eukaryotic translation elongation factor 1 alpha 1	0.215342	-0.163633	0.120759	0.378975	0.0945824	-0.284392	6.76015	0.404934	0.752369	0.924782
203113_s_at	1936	EEF1D	eukaryotic translation elongation factor 1 delta (guanine nucleotide exchange protein)	-0.255721	-0.406315	-0.269973	0.150594	0.0142517	-0.136342	10.4607	1.86442	0.192607	0.48071
204102_s_at	1938	EEF2	eukaryotic translation elongation factor 2	0.305256	0.136898	0.200246	0.168358	0.105011	-0.0633474	11.7093	1.1281	0.378899	0.680458
202023_at	1942	EFNA1	ephrin-A1	-0.682482	-1.03184	-0.843125	0.349359	0.160644	-0.188716	5.752	4.5079	0.0261951	0.159375
208256_at	1943	EFNA2	ephrin-A2	-0.0172513	0.204935	0.174201	-0.222186	-0.191452	0.0307341	4.13514	0.706925	0.567172	0.822744
210883_x_at	1949	EFNB3	ephrin-B3	0.273813	0.390114	0.234025	-0.116301	0.0397882	0.156089	7.09324	2.34042	0.128053	0.386205
226869_at	1953	MEGF6	multiple EGF-like-domains 6	-0.0396406	-0.0693102	0.0143267	0.0296696	-0.0539673	-0.0836369	5.60765	0.0303769	0.992473	0.999231
214778_at	1954	MEGF8	multiple EGF-like-domains 8	0.243944	0.154185	0.128778	0.0897589	0.115166	0.0254067	4.47543	0.632004	0.609174	0.846785
212830_at	1955	MEGF9	multiple EGF-like-domains 9	-1.11251	-0.752471	-0.81947	-0.360035	-0.293036	0.0669994	7.06305	11.0165	0.00111781	0.028013
1565484_x_at	1956	EGFR	epidermal growth factor receptor (erythroblastic leukemia viral (v-erb-b) oncogene homolog, avian)	0.791606	1.23748	1.17109	-0.445871	-0.379488	0.0663826	8.09328	7.58738	0.00475008	0.0616442
227404_s_at	1958	EGR1	early growth response 1	-0.427829	-0.615118	-0.793905	0.187289	0.366076	0.178787	6.02673	0.879247	0.480736	0.763648
205249_at	1959	EGR2	early growth response 2	-0.595239	-0.864221	-0.378191	0.268982	-0.217048	-0.48603	11.3835	7.00316	0.0063325	0.0734375
207767_s_at	1961	EGR4	early growth response 4	0.235487	0.0976068	0.0484809	0.13788	0.187006	0.0491259	5.28326	0.62149	0.615286	0.851574
201018_at	1964	EIF1AX	eukaryotic translation initiation factor 1A, X-linked	-0.459274	-0.218297	-0.100438	-0.240977	-0.358836	-0.117859	6.71975	1.37655	0.299883	0.604014
201143_s_at	1965	EIF2S1	eukaryotic translation initiation factor 2, subunit 1 alpha, 35kDa	-0.0414482	0.0509374	0.168122	-0.0923856	-0.20957	-0.117184	8.51931	0.318688	0.811736	0.951996
205321_at	1968	EIF2S3	eukaryotic translation initiation factor 2, subunit 3 gamma, 52kDa	-0.168985	-0.0696011	0.0501731	-0.0993835	-0.219158	-0.119774	6.53867	0.292294	0.830169	0.961037
214805_at	1973	EIF4A1	eukaryotic translation initiation factor 4A, isoform 1	0.475373	-0.559989	-0.668943	1.03536	1.14432	0.108954	7.72474	1.42191	0.287506	0.589369
1555996_s_at	1974	EIF4A2	eukaryotic translation initiation factor 4A, isoform 2	-0.248607	-0.619816	-0.800434	0.371209	0.551828	0.180618	5.63452	0.65885	0.593811	0.838136
211938_at	1975	EIF4B	eukaryotic translation initiation factor 4B	-0.0842488	-0.287772	-0.203813	0.203523	0.119564	-0.0839594	9.86112	0.704242	0.568628	0.823198
237718_at	1977	EIF4E	eukaryotic translation initiation factor 4E	0.985096	0.994231	1.20786	-0.00913512	-0.22276	-0.213625	6.74153	10.0139	0.00164514	0.0347854
221539_at	1978	EIF4EBP1	eukaryotic translation initiation factor 4E binding protein 1	-0.360802	-0.315186	-0.156685	-0.0456162	-0.204117	-0.158501	8.70597	0.442394	0.727259	0.912538
208770_s_at	1979	EIF4EBP2	eukaryotic translation initiation factor 4E binding protein 2	-0.49502	-0.575765	-0.4119	0.0807453	-0.08312	-0.163865	8.037	4.07244	0.0349143	0.185159
208625_s_at	1981	EIF4G1	eukaryotic translation initiation factor 4 gamma, 1	0.435113	0.0647319	0.0739866	0.370381	0.361126	-0.00925472	9.5772	1.06917	0.400769	0.698656
208707_at	1983	EIF5	eukaryotic translation initiation factor 5	1.06677	0.521971	0.553573	0.544797	0.513195	-0.0316019	6.68123	8.42694	0.00321767	0.0506718
201123_s_at	1984	EIF5A	eukaryotic translation initiation factor 5A	0.167905	0.367843	0.484006	-0.199938	-0.316101	-0.116163	9.77139	1.05825	0.404968	0.702465
213572_s_at	1992	SERPINB1	serpin peptidase inhibitor, clade B (ovalbumin), member 1	-0.167586	-0.0301383	0.0845774	-0.137448	-0.252163	-0.114716	9.19916	0.29624	0.82741	0.959315
227746_at	1994	ELAVL1	ELAV (embryonic lethal, abnormal vision, Drosophila)-like 1 (Hu antigen R)	-0.0207777	-0.0693535	0.174742	0.0485758	-0.195519	-0.244095	4.80102	0.49811	0.690904	0.895087
206338_at	1995	ELAVL3	ELAV (embryonic lethal, abnormal vision, Drosophila)-like 3 (Hu antigen C)	0.35294	0.111434	-0.0199556	0.241505	0.372895	0.13139	6.16948	1.1982	0.354531	0.657152
206051_at	1996	ELAVL4	ELAV (embryonic lethal, abnormal vision, Drosophila)-like 4 (Hu antigen D)	-0.530316	-0.394992	-0.514149	-0.135324	-0.0161674	0.119157	5.0399	1.739	0.21533	0.506939
212420_at	1997	ELF1	E74-like factor 1 (ets domain transcription factor)	-0.767503	-0.162257	-0.33835	-0.605246	-0.429153	0.176093	9.78326	3.6165	0.0479093	0.222767
210361_s_at	1998	ELF2	E74-like factor 2 (ets domain transcription factor)	-0.289159	-0.194455	-0.0667181	-0.0947045	-0.222441	-0.127737	5.08086	0.937694	0.454505	0.743571
203490_at	2000	ELF4	E74-like factor 4 (ets domain transcription factor)	0.877681	0.886747	0.844337	-0.0090655	0.0333444	0.0424099	8.78664	14.4173	0.000356039	0.0140534
210850_s_at	2002	ELK1	ELK1, member of ETS oncogene family	0.222342	0.568762	0.408323	-0.34642	-0.185981	0.160439	5.12094	2.85551	0.0845205	0.309638
221773_at	2004	ELK3	ELK3, ETS-domain protein (SRF accessory protein 2)	-1.29686	-1.33571	-0.956745	0.0388478	-0.340114	-0.378962	6.94312	2.94732	0.0787033	0.299054
230549_at	2005	ELK4	ELK4, ETS-domain protein (SRF accessory protein 1)	0.181619	0.154202	0.0515328	0.0274168	0.130086	0.102669	4.73326	0.251356	0.85878	0.971462
203942_s_at	2011	MARK2	MAP/microtubule affinity-regulating kinase 2	0.455877	0.239734	0.273797	0.216143	0.18208	-0.0340632	6.46482	1.90918	0.185165	0.471247
213895_at	2012	EMP1	epithelial membrane protein 1	-0.67525	-0.163388	-0.322639	-0.511862	-0.352611	0.159252	5.51515	0.739561	0.549724	0.808354
203729_at	2014	EMP3	epithelial membrane protein 3	0.467649	0.333517	0.555991	0.134132	-0.0883418	-0.222474	10.9619	3.71007	0.0448357	0.215556
207111_at	2015	EMR1	egf-like module containing, mucin-like, hormone receptor-like 1	0.417759	0.320666	0.704464	0.0970932	-0.286705	-0.383798	5.96076	0.584069	0.63747	0.865516
215265_at	2016	EMX1	empty spiracles homeobox 1	0.0831573	0.0328773	-0.0977062	0.0502799	0.180864	0.130584	6.19187	0.309286	0.818295	0.956432
214073_at	2017	CTTN	cortactin	-0.318471	-0.438431	-0.1637	0.119959	-0.154771	-0.27473	6.67801	0.728111	0.555787	0.813278
204824_at	2021	ENDOG	endonuclease G	-0.746482	-0.718235	-0.517141	-0.0282478	-0.229341	-0.201093	7.26648	3.73818	0.0439578	0.213172
201809_s_at	2022	ENG	endoglin	0.296061	-0.121792	0.00106677	0.417853	0.294994	-0.122859	8.55495	0.483792	0.700125	0.899663
217294_s_at	2023	ENO1	enolase 1, (alpha)	-0.513535	-0.358814	-0.120239	-0.15472	-0.393296	-0.238575	11.9452	3.08484	0.0708362	0.282935
201313_at	2026	ENO2	enolase 2 (gamma, neuronal)	0.370944	-0.06232	0.0650284	0.433264	0.305916	-0.127348	7.64785	0.618988	0.616749	0.852483
204483_at	2027	ENO3	enolase 3 (beta, muscle)	0.0342019	-0.282891	-0.189706	0.317093	0.223908	-0.0931843	5.67936	1.24918	0.337879	0.641357
221487_s_at	2029	ENSA	endosulfine alpha	-0.439744	-0.181251	-0.0882543	-0.258493	-0.35149	-0.0929969	7.27535	1.05655	0.405623	0.703228
201801_s_at	2030	SLC29A1	solute carrier family 29 (nucleoside transporters), member 1	-0.318439	-0.213771	0.0422382	-0.104668	-0.360677	-0.256009	7.41513	1.0984	0.389757	0.689986
213579_s_at	2033	EP300	E1A binding protein p300	0.450837	0.277744	0.283394	0.173092	0.167443	-0.00564958	5.96601	2.51951	0.110494	0.357303
200879_s_at	2034	EPAS1	endothelial PAS domain protein 1	-0.0392077	0.254781	0.235979	-0.293988	-0.275187	0.0188014	5.74596	0.600457	0.627672	0.860189
225051_at	2035	EPB41	erythrocyte membrane protein band 4.1 (elliptocytosis 1, RH-linked)	-0.125216	-0.146787	0.0156799	0.0215711	-0.140895	-0.162467	7.23842	0.269548	0.846076	0.9677
212336_at	2036	EPB41L1	erythrocyte membrane protein band 4.1-like 1	0.0642536	-0.0111053	0.0308698	0.0753589	0.0333838	-0.0419751	4.17075	0.0273378	0.993552	0.999347
201718_s_at	2037	EPB41L2	erythrocyte membrane protein band 4.1-like 2	-0.299178	-0.225596	-0.0398372	-0.0735824	-0.259341	-0.185759	7.23034	0.290558	0.831383	0.961448
201060_x_at	2040	STOM	stomatin	-0.174377	0.212761	0.137655	-0.387138	-0.312032	0.0751064	10.5493	0.71467	0.562984	0.819015
206114_at	2043	EPHA4	EPH receptor A4	0.0177166	-0.0235578	-0.096512	0.0412744	0.114229	0.0729542	4.48799	0.164083	0.91838	0.990135
231796_at	2046	EPHA8	EPH receptor A8	0.0588208	-0.0169425	-0.0473982	0.0757633	0.106219	0.0304557	5.46212	0.0801029	0.969505	0.99586
204600_at	2049	EPHB3	EPH receptor B3	0.228191	0.168769	0.0753913	0.0594224	0.1528	0.0933778	5.44111	0.424595	0.739128	0.918271
216680_s_at	2050	EPHB4	EPH receptor B4	0.393117	0.147164	0.0873395	0.245953	0.305777	0.0598241	6.74278	1.83353	0.19794	0.487203
204718_at	2051	EPHB6	EPH receptor B6	0.568318	0.374942	0.386091	0.193376	0.182227	-0.0111496	5.74199	2.88951	0.0823096	0.30522
202017_at	2052	EPHX1	epoxide hydrolase 1, microsomal (xenobiotic)	0.577602	0.467179	0.58563	0.110423	-0.0080282	-0.118451	8.75399	1.94821	0.178943	0.463343
207346_at	2054	STX2	syntaxin 2	-0.0793269	0.132802	0.127995	-0.212129	-0.207322	0.00480683	4.81273	0.575963	0.642363	0.869272
219341_at	2055	CLN8	ceroid-lipofuscinosis, neuronal 8 (epilepsy, progressive with mental retardation)	0.278101	-0.245032	-0.183544	0.523133	0.461645	-0.0614875	5.69872	1.10112	0.38875	0.689573
200842_s_at	2058	EPRS	glutamyl-prolyl-tRNA synthetase	-0.320326	-0.4901	-0.485349	0.169774	0.165023	-0.00475126	9.5509	1.98664	0.173047	0.454235
202609_at	2059	EPS8	epidermal growth factor receptor pathway substrate 8	-1.16479	-1.03949	-0.827955	-0.125301	-0.336832	-0.211531	8.0575	3.9132	0.0389206	0.197748
217886_at	2060	EPS15	epidermal growth factor receptor pathway substrate 15	-0.861505	-0.597968	-0.542985	-0.263537	-0.31852	-0.0549835	7.02493	3.04483	0.073027	0.286931
209262_s_at	2063	NR2F6	nuclear receptor subfamily 2, group F, member 6	-0.865636	-1.04428	-0.816251	0.178643	-0.0493851	-0.228028	6.31589	14.9128	0.000306757	0.0125924
210930_s_at	2064	ERBB2	v-erb-b2 erythroblastic leukemia viral oncogene homolog 2, neuro/glioblastoma derived oncogene homolog (avian)	0.350776	-0.00947072	-0.000933509	0.360247	0.35171	-0.00853721	4.39523	2.01875	0.168289	0.44952
203720_s_at	2067	ERCC1	excision repair cross-complementing rodent repair deficiency, complementation group 1 (includes overlapping antisense sequence)	-0.228971	-0.378272	-0.271165	0.149301	0.0421941	-0.107107	9.11048	0.638202	0.605596	0.845164
205767_at	2069	EREG	epiregulin	3.78916	3.15536	3.44729	0.633798	0.341873	-0.291925	9.08628	34.8304	5.35605e-06	0.00077154
235215_at	2072	ERCC4	excision repair cross-complementing rodent repair deficiency, complementation group 4	-1.04788	-0.998788	-0.78615	-0.049088	-0.261726	-0.212638	5.07134	6.40086	0.00865358	0.0865447
202414_at	2073	ERCC5	excision repair cross-complementing rodent repair deficiency, complementation group 5	-0.743597	-0.913272	-0.813922	0.169675	0.0703256	-0.0993498	7.67931	12.6341	0.00063029	0.0202488
203643_at	2077	ERF	Ets2 repressor factor	0.0880612	-0.215888	-0.00564135	0.303949	0.0937025	-0.210246	6.47964	0.943418	0.452016	0.74147
235745_at	2081	ERN1	endoplasmic reticulum to nucleus signaling 1	0.580444	0.41376	0.749694	0.166684	-0.16925	-0.335934	7.0195	4.14098	0.0333396	0.180866
211623_s_at	2091	FBL	fibrillarin	-0.369434	-0.464069	-0.291749	0.0946354	-0.0776845	-0.17232	9.37357	1.04978	0.408255	0.705547
228162_at	2098	ESD	esterase D/formylglutathione hydrolase	-0.244514	-0.264119	-0.298923	0.0196052	0.0544093	0.0348041	5.26601	1.20526	0.352172	0.655504
215552_s_at	2099	ESR1	estrogen receptor 1	-0.173138	0.129447	0.0841149	-0.302585	-0.257253	0.0453323	4.79558	1.17617	0.362001	0.663229
201574_at	2107	ETF1	eukaryotic translation termination factor 1	0.353492	0.101007	0.262615	0.252485	0.0908768	-0.161608	9.98052	1.99592	0.171656	0.453208
201931_at	2108	ETFA	electron-transfer-flavoprotein, alpha polypeptide	-0.527941	-0.472388	-0.388123	-0.0555526	-0.139818	-0.0842654	10.0542	4.2595	0.0308078	0.17401
33494_at	2110	ETFDH	electron-transferring-flavoprotein dehydrogenase	-0.694135	-0.699897	-0.54476	0.00576175	-0.149375	-0.155137	6.71867	3.57151	0.0494742	0.227456
224833_at	2113	ETS1	v-ets erythroblastosis virus E26 oncogene homolog 1 (avian)	0.731828	0.492611	0.601055	0.239218	0.130773	-0.108445	9.29889	0.200036	0.894239	0.982536
201329_s_at	2114	ETS2	v-ets erythroblastosis virus E26 oncogene homolog 2 (avian)	1.81576	1.31895	1.43155	0.496816	0.38421	-0.112606	8.56324	10.2904	0.00147491	0.0327384
1552423_at	2117	ETV3	ets variant 3	0.743948	0.769486	0.519356	-0.0255383	0.224592	0.25013	5.37792	2.73559	0.0928837	0.326274
216375_s_at	2119	ETV5	ets variant 5	-0.086461	-0.263333	-0.310172	0.176872	0.223711	0.0468387	5.25172	1.29903	0.322413	0.624299
239740_at	2120	ETV6	ets variant 6	0.165287	0.16547	0.0610962	-0.000182075	0.104191	0.104373	5.10308	0.0761256	0.971624	0.99586
219432_at	2121	EVC	Ellis van Creveld syndrome	0.0399491	-0.0541119	-0.0440246	0.094061	0.0839737	-0.0100873	5.4658	0.0213155	0.99553	0.999581
204774_at	2123	EVI2A	ecotropic viral integration site 2A	-1.00462	-1.05726	-0.809561	0.0526395	-0.195054	-0.247694	9.50647	4.28693	0.0302542	0.172272
211742_s_at	2124	EVI2B	ecotropic viral integration site 2B	-0.765711	-0.760908	-0.548509	-0.00480308	-0.217201	-0.212398	11.1982	9.64208	0.00191186	0.0380166
207914_x_at	2128	EVX1	even-skipped homeobox 1	0.348105	0.0860322	0.140945	0.262073	0.20716	-0.0549127	6.67906	0.897611	0.472332	0.757481
229966_at	2130	EWSR1	Ewing sarcoma breakpoint region 1	0.235973	-0.0926114	-0.0479731	0.328585	0.283946	-0.0446384	5.1666	0.648604	0.599633	0.840789
201995_at	2131	EXT1	exostoses (multiple) 1	-0.25334	1.21437	-0.381168	-1.46771	0.127828	1.59554	5.46379	8.31216	0.00338844	0.0516206
209537_at	2135	EXTL2	exostoses (multiple)-like 2	-0.107218	-0.0833553	-0.0291571	-0.0238631	-0.0780613	-0.0541982	6.50507	0.0836717	0.967572	0.99586
226170_at	2140	EYA3	eyes absent homolog 3 (Drosophila)	-0.0843546	-0.260253	-0.135246	0.175899	0.050891	-0.125008	8.07594	0.161441	0.920119	0.990897
32259_at	2145	EZH1	enhancer of zeste homolog 1 (Drosophila)	-0.264716	-0.529793	-0.420363	0.265076	0.155647	-0.10943	7.03152	2.18474	0.145959	0.412088
203358_s_at	2146	EZH2	enhancer of zeste homolog 2 (Drosophila)	0.246349	0.442984	0.199079	-0.196636	0.0472701	0.243906	7.78304	0.236687	0.868988	0.97613
205754_at	2147	F2	coagulation factor II (thrombin)	0.258856	0.145799	0.20394	0.113056	0.0549158	-0.0581406	5.49469	0.432463	0.733867	0.915156
203989_x_at	2149	F2R	coagulation factor II (thrombin) receptor	-0.844948	-0.886925	-0.822327	0.041977	-0.0226213	-0.0645982	4.19244	1.73379	0.216338	0.50766
204363_at	2152	F3	coagulation factor III (thromboplastin, tissue factor)	1.49881	1.06626	1.25201	0.43255	0.246792	-0.185758	11.0834	15.922	0.000229106	0.0100796
204713_s_at	2153	F5	coagulation factor V (proaccelerin, labile factor)	0.14779	0.274684	0.0457698	-0.126894	0.10202	0.228914	6.18888	0.425142	0.738761	0.918048
205756_s_at	2157	F8	coagulation factor VIII, procoagulant component	0.251206	0.170721	0.286004	0.0804849	-0.0347975	-0.115282	7.67357	0.602904	0.62622	0.859279
205620_at	2159	F10	coagulation factor X	0.194243	0.00303692	-0.0629714	0.191206	0.257214	0.0660084	4.48085	0.667294	0.589051	0.83502
206610_s_at	2160	F11	coagulation factor XI	0.0958689	0.0794439	0.113909	0.016425	-0.0180404	-0.0344654	5.26384	0.164458	0.918133	0.990039
203980_at	2167	FABP4	fatty acid binding protein 4, adipocyte	-0.685735	-0.68009	-0.608662	-0.00564561	-0.0770734	-0.0714278	5.66107	0.0638183	0.97792	0.997693
214285_at	2170	FABP3	fatty acid binding protein 3, muscle and heart (mammary-derived growth inhibitor)	-0.070573	0.114528	0.00101876	-0.185101	-0.0715917	0.113509	6.16228	0.0652272	0.97722	0.997693
202345_s_at	2171	FABP5	fatty acid binding protein 5 (psoriasis-associated)	-0.594163	-0.600752	-0.359967	0.00658837	-0.234196	-0.240784	11.2813	0.914095	0.464916	0.751944
203806_s_at	2175	FANCA	Fanconi anemia, complementation group A	-0.136975	-0.302507	-0.324599	0.165533	0.187625	0.0220921	5.59043	1.4514	0.279763	0.580958
205189_s_at	2176	FANCC	Fanconi anemia, complementation group C	0.252396	0.150938	0.148394	0.101458	0.104002	0.00254422	5.94264	0.498693	0.690531	0.894972
242560_at	2177	FANCD2	Fanconi anemia, complementation group D2	-0.109933	-0.309723	-0.325028	0.199791	0.215095	0.0153047	6.64983	0.189626	0.90131	0.984387
220255_at	2178	FANCE	Fanconi anemia, complementation group E	-1.40631	-1.46771	-1.36578	0.0613934	-0.0405338	-0.101927	7.80049	26.3468	2.14771e-05	0.00183228
207275_s_at	2180	ACSL1	acyl-CoA synthetase long-chain family member 1	1.46957	1.36491	1.33263	0.104653	0.136936	0.0322838	11.4558	11.9714	0.000791521	0.0231809
201661_s_at	2181	ACSL3	acyl-CoA synthetase long-chain family member 3	-0.761943	-0.55739	-0.625542	-0.204552	-0.136401	0.0681518	6.71781	2.34536	0.127526	0.385447
202422_s_at	2182	ACSL4	acyl-CoA synthetase long-chain family member 4	0.352938	0.212731	0.326864	0.140208	0.0260746	-0.114133	8.41539	0.985954	0.433956	0.728713
202862_at	2184	FAH	fumarylacetoacetate hydrolase (fumarylacetoacetase)	-0.0367918	-0.221863	-0.0664388	0.185071	0.0296471	-0.155424	7.71201	0.250859	0.859126	0.971741
203110_at	2185	PTK2B	PTK2B protein tyrosine kinase 2 beta	0.298215	0.404277	0.283583	-0.106062	0.0146319	0.120694	7.26156	1.01488	0.422104	0.717103
207186_s_at	2186	BPTF	bromodomain PHD finger transcription factor	-0.00127586	-0.259933	-0.561669	0.258657	0.560394	0.301736	6.78002	2.5576	0.107128	0.351515
218689_at	2188	FANCF	Fanconi anemia, complementation group F	-0.960104	-0.772456	-0.685273	-0.187648	-0.274831	-0.0871829	5.74397	4.75659	0.0223656	0.145814
203564_at	2189	FANCG	Fanconi anemia, complementation group G	-0.718877	-0.53017	-0.73005	-0.188707	0.0111726	0.19988	6.9205	1.46436	0.276436	0.577615
207835_at	2192	FBLN1	fibulin 1	0.176981	0.104065	0.137379	0.0729153	0.0396018	-0.0333135	4.71481	0.297958	0.826209	0.95912
216602_s_at	2193	FARSA	phenylalanyl-tRNA synthetase, alpha subunit	-0.58283	-0.591062	-0.366705	0.00823262	-0.216125	-0.224357	7.74331	4.50554	0.0262349	0.159375
212218_s_at	2194	FASN	fatty acid synthase	0.513745	0.384414	0.350698	0.129331	0.163047	0.0337161	6.65937	0.737245	0.550945	0.809499
203886_s_at	2199	FBLN2	fibulin 2	0.216406	0.0908691	0.0656283	0.125537	0.150778	0.0252408	4.65778	0.384399	0.766332	0.930708
211307_s_at	2204	FCAR	Fc fragment of IgA, receptor for	1.10147	0.84649	1.46665	0.254981	-0.365177	-0.620158	6.33907	4.20935	0.0318505	0.177046
211734_s_at	2205	FCER1A	Fc fragment of IgE, high affinity I, receptor for; alpha polypeptide	-0.141781	-0.227586	-0.154095	0.0858047	0.012314	-0.0734907	3.73007	0.35924	0.783602	0.939403
1554899_s_at	2207	FCER1G	Fc fragment of IgE, high affinity I, receptor for; gamma polypeptide	-0.0884218	-0.0672213	0.0439744	-0.0212004	-0.132396	-0.111196	11.5634	0.156123	0.9236	0.991667
206760_s_at	2208	FCER2	Fc fragment of IgE, low affinity II, receptor for (CD23)	0.338069	0.361805	0.335642	-0.0237365	0.00242676	0.0261632	5.85526	2.83476	0.0859027	0.312272
214511_x_at	2210	FCGR1B	Fc fragment of IgG, high affinity Ib, receptor (CD64)	0.731012	0.982343	0.925549	-0.251331	-0.194536	0.0567948	10.757	2.68672	0.0965646	0.332536
203561_at	2212	FCGR2A	Fc fragment of IgG, low affinity IIa, receptor (CD32)	1.10344	1.09464	1.15004	0.00879372	-0.0466063	-0.0554	8.33531	3.20534	0.0646855	0.267438
210889_s_at	2213	FCGR2B	Fc fragment of IgG, low affinity IIb, receptor (CD32)	0.556493	0.902681	0.775198	-0.346188	-0.218705	0.127483	7.10596	0.140077	0.933943	0.992654
204007_at	2215	FCGR3B	Fc fragment of IgG, low affinity IIIb, receptor (CD16b)	0.155279	0.11121	0.283441	0.0440692	-0.128162	-0.172232	6.72824	0.328241	0.805082	0.949358
218831_s_at	2217	FCGRT	Fc fragment of IgG, receptor, transporter, alpha	0.0806613	0.018907	0.0668964	0.0617543	0.013765	-0.0479893	8.7782	0.0529909	0.983091	0.997749
208647_at	2222	FDFT1	farnesyl-diphosphate farnesyltransferase 1	-0.608382	-0.682366	-0.425868	0.0739839	-0.182514	-0.256498	9.78155	2.67828	0.0972169	0.333962
201275_at	2224	FDPS	farnesyl diphosphate synthase (farnesyl pyrophosphate synthetase, dimethylallyltranstransferase, geranyltranstransferase)	-0.411358	-0.595147	-0.37365	0.183789	-0.0377081	-0.221497	10.0155	2.62914	0.101119	0.339753
203647_s_at	2230	FDX1	ferredoxin 1	-0.0688226	-0.00582055	0.151276	-0.063002	-0.220098	-0.157096	11.3977	0.156612	0.923281	0.991667
203116_s_at	2235	FECH	ferrochelatase (protoporphyria)	-0.581599	-0.393274	-0.389051	-0.188325	-0.192548	-0.00422333	8.2336	3.18194	0.0658298	0.27012
204767_s_at	2237	FEN1	flap structure-specific endonuclease 1	-0.435108	-0.659519	-0.414135	0.224411	-0.0209733	-0.245384	8.59933	1.73062	0.216953	0.508181
204983_s_at	2239	GPC4	glypican 4	0.189485	-0.0635033	0.0705365	0.252988	0.118948	-0.13404	11.2896	0.251881	0.858413	0.971291
206412_at	2241	FER	fer (fps/fes related) tyrosine kinase	-0.0763092	0.104308	0.0735132	-0.180617	-0.149822	0.0307947	7.00413	0.27755	0.840481	0.965634
204988_at	2244	FGB	fibrinogen beta chain	0.203072	0.0278915	-0.017231	0.17518	0.220303	0.0451226	4.41011	0.740696	0.549126	0.807793
208417_at	2251	FGF6	fibroblast growth factor 6	0.340986	0.094729	-0.0318561	0.246257	0.372842	0.126585	5.33887	1.89412	0.187631	0.47408
231803_at	2256	FGF11	fibroblast growth factor 11	0.175753	0.0367861	0.0199439	0.138967	0.155809	0.0168422	5.78595	0.414597	0.745845	0.920925
205110_s_at	2258	FGF13	fibroblast growth factor 13	-0.345613	-0.0840061	-0.0252525	-0.261607	-0.320361	-0.0587536	5.93061	0.0959125	0.960734	0.995523
211535_s_at	2260	FGFR1	fibroblast growth factor receptor 1	-0.0381518	-0.111573	-0.141115	0.0734215	0.102963	0.0295414	8.78082	0.278754	0.839639	0.965393
211401_s_at	2263	FGFR2	fibroblast growth factor receptor 2	0.369043	0.315053	0.489116	0.0539901	-0.120072	-0.174062	4.56994	3.02704	0.0740266	0.288716
208438_s_at	2268	FGR	Gardner-Rasheed feline sarcoma viral (v-fgr) oncogene homolog	0.167612	-0.00902465	-0.0300167	0.176637	0.197629	0.0209921	11.7348	0.318851	0.811622	0.951996
203032_s_at	2271	FH	fumarate hydratase	-1.09595	-0.282105	-0.206998	-0.813844	-0.88895	-0.0751066	7.78437	6.20365	0.00962153	0.092546
206492_at	2272	FHIT	fragile histidine triad gene	0.211375	0.271548	0.334043	-0.0601731	-0.122668	-0.0624944	5.54562	1.60377	0.243285	0.536738
201540_at	2273	FHL1	four and a half LIM domains 1	-1.262	-1.2402	-0.837314	-0.0218052	-0.42469	-0.402885	7.34194	1.74872	0.213464	0.5048
202949_s_at	2274	FHL2	four and a half LIM domains 2	0.101186	-0.0585564	0.213887	0.159743	-0.112701	-0.272443	6.50373	0.212531	0.885684	0.979752
214119_s_at	2280	FKBP1A	FK506 binding protein 1A, 12kDa	-0.256255	-0.00791789	-0.0157447	-0.248337	-0.24051	0.00782677	10.5191	0.286352	0.834324	0.96231
206857_s_at	2281	FKBP1B	FK506 binding protein 1B, 12.6 kDa	-0.796952	-0.629439	-0.547506	-0.167514	-0.249446	-0.0819323	7.46239	3.41831	0.0552678	0.242609
203391_at	2286	FKBP2	FK506 binding protein 2, 13kDa	-0.012885	-0.358685	-0.102174	0.3458	0.089289	-0.256511	8.86803	2.88607	0.0825306	0.305494
218003_s_at	2287	FKBP3	FK506 binding protein 3, 25kDa	-0.563457	-0.609641	-0.482851	0.0461837	-0.0806062	-0.12679	9.53698	3.82411	0.0413953	0.205116
204560_at	2289	FKBP5	FK506 binding protein 5	-0.525225	0.0317431	0.308186	-0.556968	-0.833411	-0.276442	7.30616	1.59935	0.244265	0.53769
205906_at	2302	FOXJ1	forkhead box J1	0.358717	0.148724	0.121952	0.209993	0.236765	0.0267723	5.31746	1.08242	0.395738	0.695437
202580_x_at	2305	FOXM1	forkhead box M1	-0.0325949	-0.407263	-0.300086	0.374668	0.267491	-0.107176	5.92023	0.494706	0.693088	0.896137
202724_s_at	2308	FOXO1	forkhead box O1	0.341123	0.0414059	0.325567	0.299718	0.0155565	-0.284161	7.95867	0.33374	0.801259	0.947716
224889_at	2309	FOXO3	forkhead box O3	1.57388	0.825153	0.93937	0.748724	0.634507	-0.114218	8.44584	8.64067	0.00292586	0.0481115
204236_at	2313	FLI1	Friend leukemia virus integration 1	-1.7572	-1.29444	-1.31893	-0.462761	-0.438266	0.0244948	6.34907	4.38299	0.0284054	0.166675
222065_s_at	2314	FLII	flightless I homolog (Drosophila)	0.320259	0.0647356	0.109339	0.255524	0.210921	-0.0446032	8.95897	0.825903	0.506011	0.782096
213746_s_at	2316	FLNA	filamin A, alpha	1.03462	0.465083	0.465931	0.569537	0.568689	-0.000848327	9.42791	1.3138	0.31798	0.621208
208614_s_at	2317	FLNB	filamin B, beta	0.492939	0.060982	0.0371004	0.431957	0.455839	0.0238816	7.74996	1.60379	0.24328	0.536738
211299_s_at	2319	FLOT2	flotillin 2	-0.425407	-0.171218	0.0749356	-0.254189	-0.500343	-0.246154	7.43213	2.22061	0.141591	0.40571
222033_s_at	2321	FLT1	fms-related tyrosine kinase 1 (vascular endothelial growth factor/vascular permeability factor receptor)	0.350011	0.172152	0.242814	0.177859	0.107197	-0.0706624	5.93143	0.574497	0.643251	0.869635
206980_s_at	2323	FLT3LG	fms-related tyrosine kinase 3 ligand	-0.419236	-0.0264152	-0.00853153	-0.39282	-0.410704	-0.0178837	5.25092	2.16005	0.149056	0.417153
228268_at	2327	FMO2	flavin containing monooxygenase 2 (non-functional)	0.20258	0.154917	0.288482	0.0476636	-0.0859021	-0.133566	6.3431	0.839335	0.499525	0.776678
206263_at	2329	FMO4	flavin containing monooxygenase 4	-0.201199	-0.196018	-0.139116	-0.00518029	-0.0620822	-0.0569019	7.46908	0.590446	0.633642	0.862707
205776_at	2330	FMO5	flavin containing monooxygenase 5	0.0751294	0.0521543	0.130016	0.022975	-0.0548868	-0.0778618	4.64914	0.156974	0.923045	0.991667
215245_x_at	2332	FMR1	fragile X mental retardation 1	-0.502223	0.0518123	-0.26086	-0.554035	-0.241362	0.312673	8.25386	1.72636	0.217784	0.50903
211719_x_at	2335	FN1	fibronectin 1	1.45556	0.991775	1.02919	0.463782	0.426363	-0.0374199	12.0731	1.12872	0.378676	0.680437
209471_s_at	2339	FNTA	farnesyltransferase, CAAX box, alpha	-0.675338	-0.72651	-0.473815	0.0511719	-0.201524	-0.252696	8.62426	5.72374	0.012559	0.106514
211074_at	2348	FOLR1	folate receptor 1 (adult)	0.381436	0.644411	0.568638	-0.262975	-0.187202	0.0757727	8.20236	1.51651	0.263477	0.560931
206371_at	2352	FOLR3	folate receptor 3 (gamma)	-0.217742	-0.313808	-0.168856	0.0960666	-0.0488855	-0.144952	6.22106	0.343508	0.79448	0.944445
209189_at	2353	FOS	FBJ murine osteosarcoma viral oncogene homolog	-1.17854	-1.52168	-1.06799	0.343148	-0.110547	-0.453696	7.11137	16.6476	0.000187397	0.00881731
202768_at	2354	FOSB	FBJ murine osteosarcoma viral oncogene homolog B	0.0697766	0.137727	0.0068779	-0.0679502	0.0628987	0.130849	5.26536	0.212591	0.885643	0.979752
228188_at	2355	FOSL2	FOS-like antigen 2	0.187201	-0.586044	-0.305347	0.773245	0.492548	-0.280697	6.82192	4.69284	0.023281	0.148702
205119_s_at	2357	FPR1	formyl peptide receptor 1	0.390108	0.315265	0.599237	0.0748433	-0.209129	-0.283972	7.2067	0.684072	0.579695	0.828574
210773_s_at	2358	FPR2	formyl peptide receptor 2	0.977552	1.18243	1.34369	-0.204873	-0.366141	-0.161267	7.57874	7.14672	0.00589259	0.0697373
214560_at	2359	FPR3	formyl peptide receptor 3	-1.13863	-0.576095	-0.56181	-0.56254	-0.576824	-0.0142845	7.45383	2.34916	0.127124	0.384631
205565_s_at	2395	FXN	frataxin	-0.632191	-0.388002	-0.315489	-0.244189	-0.316702	-0.0725128	5.63787	3.32009	0.0593979	0.253702
215381_at	2475	MTOR	mechanistic target of rapamycin (serine/threonine kinase)	0.238344	0.239242	0.0613704	-0.000898335	0.176973	0.177872	5.49784	0.858862	0.490242	0.769228
204145_at	2483	FRG1	FSHD region gene 1	-0.610751	-0.494871	-0.452535	-0.11588	-0.158216	-0.0423359	9.71236	3.4921	0.0523838	0.234919
207590_s_at	2491	CENPI	centromere protein I	-0.576509	-0.518139	-0.58342	-0.0583701	0.00691116	0.0652813	4.24829	5.50695	0.0142239	0.11557
210174_at	2494	NR5A2	nuclear receptor subfamily 5, group A, member 2	-0.269734	-0.435926	-0.297261	0.166192	0.0275277	-0.138665	4.23124	0.595372	0.630699	0.861329
214211_at	2495	FTH1	ferritin, heavy polypeptide 1	-0.0888154	-0.119838	-0.104634	0.0310221	0.0158189	-0.0152033	12.7081	0.149711	0.927763	0.992107
202838_at	2517	FUCA1	fucosidase, alpha-L- 1, tissue	-0.0674893	-0.203281	-0.00905726	0.135792	-0.0584321	-0.194224	10.4686	0.164371	0.91819	0.990039
231108_at	2521	FUS	fusion (involved in t(12;16) in malignant liposarcoma)	-0.122537	-0.155418	-0.273125	0.0328814	0.150588	0.117707	3.97778	0.39525	0.758938	0.928588
209892_at	2526	FUT4	fucosyltransferase 4 (alpha (1,3) fucosyltransferase, myeloid-specific)	1.86458	1.97686	1.66044	-0.112279	0.204141	0.31642	8.2416	37.4199	3.72237e-06	0.000650032
211465_x_at	2528	FUT6	fucosyltransferase 6 (alpha (1,3) fucosyltransferase)	0.240945	0.374474	0.352016	-0.133529	-0.111071	0.0224579	7.90301	1.62159	0.239377	0.532899
203988_s_at	2530	FUT8	fucosyltransferase 8 (alpha (1,6) fucosyltransferase)	-0.544178	-0.139465	-0.155624	-0.404712	-0.388554	0.0161587	6.71262	0.210797	0.886875	0.980135
229850_at	2531	KDSR	3-ketodihydrosphingosine reductase	-0.408156	0.115858	-0.0159382	-0.524014	-0.392218	0.131796	5.53811	0.979708	0.43656	0.731402
227266_s_at	2533	FYB	FYN binding protein (FYB-120/130)	-0.722864	-0.588508	-0.66468	-0.134357	-0.0581842	0.0761725	8.43462	2.72783	0.0934574	0.327551
216033_s_at	2534	FYN	FYN oncogene related to SRC, FGR, YES	0.211575	-0.345414	-0.126779	0.556989	0.338354	-0.218635	8.70399	0.26907	0.84641	0.9677
204415_at	2537	IFI6	interferon, alpha-inducible protein 6	0.219601	0.342413	0.196933	-0.122812	0.0226681	0.14548	8.83512	0.422762	0.740357	0.91841
1555612_s_at	2538	G6PC	glucose-6-phosphatase, catalytic subunit	0.269332	0.301611	0.270509	-0.0322789	-0.00117696	0.031102	4.76754	1.74866	0.213476	0.5048
217289_s_at	2542	SLC37A4	solute carrier family 37 (glucose-6-phosphate transporter), member 4	-0.311935	-0.211403	-0.132033	-0.100532	-0.179902	-0.0793697	6.4962	1.23227	0.343306	0.646607
202812_at	2548	GAA	glucosidase, alpha; acid	0.69703	0.511512	0.517301	0.185517	0.179729	-0.00578846	8.08865	5.73809	0.0124572	0.106514
226002_at	2549	GAB1	GRB2-associated binding protein 1	-0.274522	-0.195711	-0.280417	-0.078811	0.00589504	0.0847061	3.92862	1.02666	0.417377	0.712603
203146_s_at	2550	GABBR1	gamma-aminobutyric acid (GABA) B receptor, 1	0.289955	0.25822	0.204622	0.0317349	0.0853329	0.0535979	5.83422	0.872966	0.483646	0.76533
227428_at	2551	GABPA	GA binding protein transcription factor, alpha subunit 60kDa	-0.647257	-0.520533	-0.347804	-0.126724	-0.299453	-0.172728	5.60507	2.93404	0.0795155	0.300859
206173_x_at	2553	GABPB1	GA binding protein transcription factor, beta subunit 1	0.660459	0.572269	0.741609	0.0881898	-0.0811506	-0.16934	7.64274	4.41925	0.027742	0.164587
207663_x_at	2575	GAGE3	G antigen 3	-0.0877744	0.150244	0.0952995	-0.238018	-0.183074	0.0549445	5.84161	0.588164	0.63501	0.864069
211810_s_at	2581	GALC	galactosylceramidase	-0.972158	-0.331302	-0.202793	-0.640856	-0.769365	-0.128509	6.73647	5.36259	0.0154765	0.121084
1557649_at	2582	GALE	UDP-galactose-4-epimerase	0.0228713	-0.142929	-0.218648	0.1658	0.241519	0.0757192	6.74084	0.53815	0.665595	0.881143
204374_s_at	2584	GALK1	galactokinase 1	-0.122669	-0.0418976	0.099497	-0.080771	-0.222166	-0.141395	5.83215	0.450769	0.721715	0.909789
205219_s_at	2585	GALK2	galactokinase 2	-0.523926	-0.363894	-0.270248	-0.160032	-0.253679	-0.0936462	7.03499	2.28722	0.133872	0.393472
206335_at	2588	GALNS	galactosamine (N-acetyl)-6-sulfate sulfatase	-0.0898607	-0.221935	-0.0178278	0.132074	-0.0720329	-0.204107	8.92406	0.540982	0.663832	0.88012
1568618_a_at	2589	GALNT1	UDP-N-acetyl-alpha-D-galactosamine:polypeptide N-acetylgalactosaminyltransferase 1 (GalNAc-T1)	-0.412096	-0.699129	-0.549307	0.287033	0.137211	-0.149822	10.0376	4.11915	0.033832	0.182408
217788_s_at	2590	GALNT2	UDP-N-acetyl-alpha-D-galactosamine:polypeptide N-acetylgalactosaminyltransferase 2 (GalNAc-T2)	0.0755265	0.0171226	0.0954075	0.058404	-0.019881	-0.0782849	7.62713	0.0720285	0.973765	0.996413
216963_s_at	2596	GAP43	growth associated protein 43	0.402046	0.405782	0.339836	-0.00373597	0.0622102	0.0659462	4.63577	4.1613	0.0328886	0.179204
203835_at	2615	LRRC32	leucine rich repeat containing 32	0.694534	0.101257	0.703357	0.593277	-0.00882259	-0.6021	8.21783	0.542835	0.662681	0.88012
208693_s_at	2617	GARS	glycyl-tRNA synthetase	0.0791005	-0.166004	-0.00884021	0.245104	0.0879408	-0.157163	10.8694	0.290525	0.831406	0.961448
230097_at	2618	GART	phosphoribosylglycinamide formyltransferase, phosphoribosylglycinamide synthetase, phosphoribosylaminoimidazole synthetase	0.0468487	-0.159442	-0.592452	0.20629	0.6393	0.43301	5.38376	0.912406	0.46567	0.75242
210446_at	2623	GATA1	GATA binding protein 1 (globin transcription factor 1)	0.416348	0.0835333	0.262203	0.332814	0.154145	-0.17867	5.68374	1.92632	0.182402	0.467245
209710_at	2624	GATA2	GATA binding protein 2	-0.00460611	-0.151645	-0.0108518	0.147039	0.0062457	-0.140793	5.81891	0.22802	0.874998	0.977755
209604_s_at	2625	GATA3	GATA binding protein 3	0.00303412	-0.150163	-0.000741362	0.153197	0.00377549	-0.149422	8.15819	0.0141038	0.997575	0.999996
229282_at	2627	GATA6	GATA binding protein 6	0.269144	0.38936	0.334268	-0.120216	-0.0651244	0.0550918	5.69238	1.8518	0.194766	0.483545
216733_s_at	2628	GATM	glycine amidinotransferase (L-arginine:glycine amidinotransferase)	-0.0967107	0.0301152	0.056914	-0.126826	-0.153625	-0.0267987	5.36	0.0592522	0.980146	0.997693
201816_s_at	2631	GBAS	glioblastoma amplified sequence	-0.528177	-0.301161	-0.232087	-0.227017	-0.296091	-0.069074	9.87066	3.18915	0.0654745	0.269225
203282_at	2632	GBE1	glucan (1,4-alpha-), branching enzyme 1	-0.387619	-0.507905	-0.326866	0.120286	-0.0607528	-0.181039	8.94805	0.721224	0.559464	0.816315
231578_at	2633	GBP1	guanylate binding protein 1, interferon-inducible, 67kDa	1.44751	1.88767	0.382808	-0.440162	1.0647	1.50486	5.85818	3.20365	0.0647672	0.26755
202748_at	2634	GBP2	guanylate binding protein 2, interferon-inducible	1.08837	1.01712	1.01162	0.0712511	0.076748	0.00549687	11.5164	2.80401	0.0880006	0.317768
223434_at	2635	GBP3	guanylate binding protein 3	0.802947	1.04038	0.854651	-0.237432	-0.0517039	0.185728	10.1134	2.89947	0.0816752	0.304419
217011_at	2636	GBX1	gastrulation brain homeobox 1	0.145057	0.012223	0.0989111	0.132834	0.0461456	-0.0866881	6.33546	0.361047	0.782357	0.939269
203500_at	2639	GCDH	glutaryl-Coenzyme A dehydrogenase	-0.25272	-0.114092	-0.246598	-0.138627	-0.00612216	0.132505	6.28948	1.49694	0.26826	0.567342
204224_s_at	2643	GCH1	GTP cyclohydrolase 1	2.44696	2.68629	2.39529	-0.239331	0.0516781	0.291009	11.6084	6.19013	0.00969244	0.0930413
204867_at	2644	GCHFR	GTP cyclohydrolase I feedback regulator	-0.280748	-0.284524	-0.190781	0.00377573	-0.0899673	-0.093743	9.39333	0.235309	0.869945	0.97613
211167_s_at	2645	GCK	glucokinase (hexokinase 4)	0.157872	0.202197	0.221291	-0.0443248	-0.0634192	-0.0190944	5.1495	0.657723	0.594449	0.838566
210391_at	2649	NR6A1	nuclear receptor subfamily 6, group A, member 1	0.112114	0.212259	0.178941	-0.100145	-0.0668272	0.0333181	5.22566	0.541938	0.663238	0.88012
205505_at	2650	GCNT1	glucosaminyl (N-acetyl) transferase 1, core 2 (beta-1,6-N-acetylglucosaminyltransferase)	-0.165286	0.612145	0.00695514	-0.777431	-0.172241	0.60519	6.42209	2.06725	0.161385	0.438013
230788_at	2651	GCNT2	glucosaminyl (N-acetyl) transferase 2, I-branching enzyme (I blood group)	-0.0918223	0.166008	-0.305988	-0.25783	0.214166	0.471996	7.55898	1.73278	0.216533	0.507881
213133_s_at	2653	GCSH	glycine cleavage system protein H (aminomethyl carrier)	-0.712669	-0.49662	-0.432297	-0.21605	-0.280373	-0.0643228	8.17591	3.34831	0.0581756	0.250559
206159_at	2662	GDF10	growth differentiation factor 10	-0.169268	-0.418076	-0.0604595	0.248807	-0.108809	-0.357616	4.00762	2.86351	0.0839937	0.309118
200008_s_at	2665	GDI2	GDP dissociation inhibitor 2	-0.826151	-0.562227	-0.504756	-0.263925	-0.321396	-0.0574712	10.9583	8.64297	0.00292289	0.0481115
204472_at	2669	GEM	GTP binding protein overexpressed in skeletal muscle	1.83807	1.30061	1.56475	0.53746	0.273319	-0.264141	10.7373	7.66367	0.00457979	0.0610493
204659_s_at	2671	GFER	growth factor, augmenter of liver regeneration	-0.331185	-0.402516	-0.159593	0.0713305	-0.171592	-0.242922	5.97069	2.78455	0.0893585	0.32021
206589_at	2672	GFI1	growth factor independent 1 transcription repressor	-0.350305	-0.589435	-0.487108	0.23913	0.136802	-0.102328	7.01849	0.528788	0.671449	0.884823
226886_at	2673	GFPT1	glutamine-fructose-6-phosphate transaminase 1	-0.521488	-0.580421	-0.4933	0.0589328	-0.0281878	-0.0871205	5.72117	1.46233	0.276955	0.577636
235413_at	2677	GGCX	gamma-glutamyl carboxylase	-0.256761	-0.276764	-0.0537659	0.0200026	-0.202995	-0.222998	6.07821	0.567754	0.64735	0.872492
209919_x_at	2678	GGT1	gamma-glutamyltransferase 1	0.14257	0.0073609	0.0443135	0.135209	0.0982566	-0.0369526	6.84792	0.109787	0.952636	0.994835
228376_at	2681	GGTA1	glycoprotein, alpha-galactosyltransferase 1	0.205569	0.535602	0.56803	-0.330033	-0.362461	-0.0324281	7.39156	0.806973	0.515295	0.788822
238987_at	2683	B4GALT1	UDP-Gal:betaGlcNAc beta 1,4- galactosyltransferase, polypeptide 1	1.24604	0.295996	0.277279	0.95004	0.968757	0.0187173	4.66357	6.13956	0.00996305	0.0945807
223278_at	2706	GJB2	gap junction protein, beta 2, 26kDa	0.674727	0.395804	0.647103	0.278923	0.0276242	-0.251299	8.41982	0.86878	0.485594	0.765794
207387_s_at	2710	GK	glycerol kinase	-0.0745308	0.127258	0.208024	-0.201789	-0.282555	-0.0807659	9.03138	0.237241	0.868604	0.976048
215966_x_at	2713	GK3P	glycerol kinase 3 pseudogene	0.159372	0.39944	0.408912	-0.240068	-0.249541	-0.00947215	8.15128	0.797533	0.519987	0.791228
214430_at	2717	GLA	galactosidase, alpha	0.138667	-0.192697	0.0720194	0.331363	0.0666473	-0.264716	11.4516	0.574155	0.643459	0.869795
209220_at	2719	GPC3	glypican 3	1.46763	1.42583	1.4999	0.0417942	-0.032277	-0.0740712	7.52346	22.9723	4.17049e-05	0.00303086
202922_at	2729	GCLC	glutamate-cysteine ligase, catalytic subunit	-0.912787	-0.748688	-0.657164	-0.164099	-0.255623	-0.0915239	8.64458	4.29614	0.0300709	0.171726
203925_at	2730	GCLM	glutamate-cysteine ligase, modifier subunit	0.361235	0.374297	0.477103	-0.0130621	-0.115868	-0.102806	9.12467	2.97189	0.0772261	0.295799
204836_at	2731	GLDC	glycine dehydrogenase (decarboxylating)	-0.282724	-0.0595044	-0.0804157	-0.22322	-0.202308	0.0209113	4.88741	0.47775	0.704042	0.902164
206920_s_at	2733	GLE1	GLE1 RNA export mediator homolog (yeast)	-0.566396	-0.279261	-0.191231	-0.287135	-0.375164	-0.0880297	6.98521	3.56966	0.0495399	0.227652
214730_s_at	2734	GLG1	golgi apparatus protein 1	0.169932	-0.0841091	-0.156156	0.254041	0.326088	0.0720471	8.95193	1.0479	0.40899	0.705982
205201_at	2737	GLI3	GLI family zinc finger 3	0.138993	0.0836689	-0.0426142	0.0553244	0.181608	0.126283	6.35502	0.262814	0.850782	0.968204
208390_s_at	2740	GLP1R	glucagon-like peptide 1 receptor	0.422754	0.18709	0.295078	0.235664	0.127676	-0.107988	7.31077	1.29786	0.322767	0.624465
203159_at	2744	GLS	glutaminase	0.218714	-0.408976	-0.185933	0.62769	0.404647	-0.223043	8.79715	0.437491	0.730517	0.914132
200946_x_at	2746	GLUD1	glutamate dehydrogenase 1	0.0133404	0.257133	0.325713	-0.243793	-0.312372	-0.0685795	8.49957	0.789705	0.52391	0.793016
215794_x_at	2747	GLUD2	glutamate dehydrogenase 2	-0.304318	0.0201796	0.151107	-0.324497	-0.455425	-0.130928	7.66278	1.22466	0.345778	0.649642
217202_s_at	2752	GLUL	glutamate-ammonia ligase (glutamine synthetase)	-0.72649	-0.475573	-0.201032	-0.250916	-0.525458	-0.274542	10.6432	2.85528	0.0845354	0.309638
235678_at	2760	GM2A	GM2 ganglioside activator	0.204891	0.0475417	0.0868391	0.15735	0.118052	-0.0392974	11.0858	0.211471	0.886412	0.980112
204875_s_at	2762	GMDS	GDP-mannose 4,6-dehydratase	0.180499	-0.112204	0.162033	0.292704	0.0184662	-0.274238	5.4056	0.469349	0.709513	0.905378
202543_s_at	2764	GMFB	glia maturation factor, beta	-0.254208	-0.0429961	0.121043	-0.211212	-0.375251	-0.164039	9.87393	0.412004	0.747592	0.921783
204187_at	2766	GMPR	guanosine monophosphate reductase	0.122957	0.238964	-0.00367913	-0.116007	0.126636	0.242643	5.68042	0.635851	0.606951	0.845231
204248_at	2767	GNA11	guanine nucleotide binding protein (G protein), alpha 11 (Gq class)	0.159914	0.147083	0.173556	0.0128317	-0.0136417	-0.0264735	6.69567	0.255946	0.855578	0.969628
205349_at	2769	GNA15	guanine nucleotide binding protein (G protein), alpha 15 (Gq class)	0.531092	0.111849	0.409012	0.419243	0.12208	-0.297163	8.21912	1.85931	0.193477	0.481905
201040_at	2771	GNAI2	guanine nucleotide binding protein (G protein), alpha inhibiting activity polypeptide 2	0.208032	0.159712	0.169873	0.0483192	0.0381583	-0.010161	9.62896	0.537298	0.666126	0.881716
201181_at	2773	GNAI3	guanine nucleotide binding protein (G protein), alpha inhibiting activity polypeptide 3	0.155227	0.114338	0.316878	0.0408888	-0.161651	-0.20254	7.86162	0.430726	0.735026	0.915692
211426_x_at	2776	GNAQ	guanine nucleotide binding protein (G protein), q polypeptide	-0.107765	0.0774832	0.0216555	-0.185248	-0.12942	0.0558277	7.8705	0.374059	0.77341	0.934613
228173_at	2778	GNAS	GNAS complex locus	-0.084162	-0.602626	-0.786463	0.518464	0.702301	0.183837	5.50405	3.89582	0.0393894	0.199201
207514_s_at	2779	GNAT1	guanine nucleotide binding protein (G protein), alpha transducing activity polypeptide 1	0.247091	0.0345862	-0.00833146	0.212505	0.255423	0.0429177	4.52688	0.978941	0.436881	0.73169
200745_s_at	2782	GNB1	guanine nucleotide binding protein (G protein), beta polypeptide 1	0.00766056	-0.290959	-0.189121	0.298619	0.196781	-0.101838	10.9177	0.918375	0.46301	0.750593
200852_x_at	2783	GNB2	guanine nucleotide binding protein (G protein), beta polypeptide 2	0.395033	0.0986224	0.181397	0.29641	0.213635	-0.0827749	9.02263	1.61943	0.239846	0.532899
205184_at	2786	GNG4	guanine nucleotide binding protein (G protein), gamma 4	-0.55944	-0.723102	-0.522304	0.163662	-0.0371364	-0.200798	5.9378	1.30778	0.319778	0.622488
235139_at	2793	GNGT2	guanine nucleotide binding protein (G protein), gamma transducing activity polypeptide 2	-0.391015	-0.319239	-0.306459	-0.0717761	-0.0845562	-0.0127801	6.30307	1.3149	0.317654	0.620818
203384_s_at	2800	GOLGA1	golgi autoantigen, golgin subfamily a, 1	-0.772555	-0.718075	-0.744565	-0.05448	-0.0279906	0.0264894	5.49773	3.2127	0.0643302	0.26653
35436_at	2801	GOLGA2	golgi autoantigen, golgin subfamily a, 2	0.109283	-0.227917	-0.219697	0.337201	0.32898	-0.00822059	7.3034	1.14988	0.371142	0.671967
215203_at	2803	GOLGA4	golgi autoantigen, golgin subfamily a, 4	0.650324	0.197353	0.218808	0.452971	0.431516	-0.0214551	4.7356	1.83256	0.19811	0.487254
201056_at	2804	GOLGB1	golgin B1, golgi integral membrane protein	-0.16473	-0.227763	-0.297793	0.0630325	0.133063	0.0700305	6.08997	1.10764	0.386344	0.686794
33323_r_at	2810	SFN	stratifin	0.548222	0.514664	0.303666	0.0335582	0.244556	0.210998	7.65672	4.78531	0.0219671	0.144731
207389_at	2811	GP1BA	glycoprotein Ib (platelet), alpha polypeptide	0.674102	0.353802	0.377687	0.3203	0.296415	-0.0238849	6.09203	0.481604	0.701541	0.900732
209769_s_at	2812	GP1BB	glycoprotein Ib (platelet), beta polypeptide	0.467516	0.0751542	0.138892	0.392362	0.328623	-0.0637383	6.39885	1.82513	0.199419	0.488852
213706_at	2819	GPD1	glycerol-3-phosphate dehydrogenase 1 (soluble)	-0.00737139	-0.0732434	-0.103862	0.065872	0.0964901	0.0306181	5.2806	0.0904503	0.963824	0.995523
210007_s_at	2820	GPD2	glycerol-3-phosphate dehydrogenase 2 (mitochondrial)	0.0403049	0.323665	0.33597	-0.28336	-0.295665	-0.0123054	7.12069	0.824458	0.506714	0.782523
208308_s_at	2821	GPI	glucose phosphate isomerase	0.210911	-0.0389738	0.115038	0.249885	0.0958731	-0.154012	10.2673	0.291078	0.831019	0.961227
209168_at	2824	GPM6B	glycoprotein M6B	0.0949507	0.125335	0.0526785	-0.0303848	0.0422722	0.072657	3.99338	0.237757	0.868245	0.975756
214613_at	2827	GPR3	G protein-coupled receptor 3	0.190801	0.131635	0.181396	0.0591657	0.00940506	-0.0497607	5.65577	0.568059	0.647164	0.872492
207681_at	2833	CXCR3	chemokine (C-X-C motif) receptor 3	-0.159725	-0.189448	0.058303	0.0297228	-0.218028	-0.247751	7.15048	0.356701	0.785355	0.940345
208524_at	2838	GPR15	G protein-coupled receptor 15	-0.328692	-0.478352	-0.309668	0.149661	-0.0190233	-0.168684	4.84987	1.17801	0.361373	0.662792
210279_at	2841	GPR18	G protein-coupled receptor 18	-0.630356	-0.739031	-0.237846	0.108674	-0.39251	-0.501184	5.84435	0.184024	0.90509	0.985866
207183_at	2842	GPR19	G protein-coupled receptor 19	-0.757306	-0.497497	-0.675658	-0.259809	-0.0816481	0.178161	5.49499	2.04835	0.164036	0.442814
206960_at	2846	LPAR4	lysophosphatidic acid receptor 4	-0.120358	-0.0898942	-0.0922594	-0.0304637	-0.0280985	0.00236516	3.55042	0.148347	0.928644	0.992107
211829_s_at	2852	GPER	G protein-coupled estrogen receptor 1	-0.0433939	-0.302149	-0.144053	0.258755	0.100659	-0.158096	4.22948	1.20273	0.353015	0.655897
223620_at	2857	GPR34	G protein-coupled receptor 34	-0.972859	-0.266927	-0.485254	-0.705932	-0.487605	0.218327	4.69988	4.73378	0.0226883	0.14683
221385_s_at	2865	FFAR3	free fatty acid receptor 3	0.460212	0.210791	0.192621	0.249421	0.26759	0.0181691	4.87109	2.11432	0.154991	0.42678
221345_at	2867	FFAR2	free fatty acid receptor 2	0.427131	1.40657	0.844913	-0.979442	-0.417782	0.56166	5.18169	5.8415	0.0117508	0.103211
204396_s_at	2869	GRK5	G protein-coupled receptor kinase 5	-0.8349	-0.614396	-0.484594	-0.220504	-0.350306	-0.129802	5.56062	0.871409	0.484369	0.765488
218205_s_at	2872	MKNK2	MAP kinase interacting serine/threonine kinase 2	-0.595552	-1.02462	-0.511531	0.429071	-0.084021	-0.513092	8.39766	1.76756	0.209901	0.500567
202831_at	2877	GPX2	glutathione peroxidase 2 (gastrointestinal)	0.200401	0.136663	0.100464	0.0637381	0.0999375	0.0361994	5.15057	0.494106	0.693474	0.896282
201348_at	2878	GPX3	glutathione peroxidase 3 (plasma)	-0.403778	-0.636574	-0.426926	0.232796	0.0231473	-0.209649	10.0565	1.32435	0.314855	0.618382
213170_at	2882	GPX7	glutathione peroxidase 7	-1.20103	-1.2348	-1.02452	0.0337654	-0.176511	-0.210276	6.09944	2.53665	0.108964	0.354694
228572_at	2885	GRB2	growth factor receptor-bound protein 2	0.403245	0.290376	0.324375	0.112868	0.0788696	-0.0339984	6.58939	2.13839	0.151834	0.42188
210761_s_at	2886	GRB7	growth factor receptor-bound protein 7	0.102785	-0.0329799	0.0459901	0.135765	0.0567945	-0.0789701	5.25997	0.154946	0.924367	0.991667
210999_s_at	2887	GRB10	growth factor receptor-bound protein 10	0.270011	0.210475	0.0522389	0.0595356	0.217772	0.158236	5.45324	0.989434	0.432512	0.727529
204543_at	2889	RAPGEF1	Rap guanine nucleotide exchange factor (GEF) 1	0.163442	0.257015	0.187297	-0.0935732	-0.0238546	0.0697185	6.74421	0.353951	0.787254	0.941117
230144_at	2892	GRIA3	glutamate receptor, ionotrophic, AMPA 3	0.0368717	-0.0659236	0.109332	0.102795	-0.0724603	-0.175256	3.36637	0.378552	0.770331	0.933397
1555267_at	2894	GRID1	glutamate receptor, ionotropic, delta 1	-0.211371	-0.153764	-0.375007	-0.0576069	0.163636	0.221243	5.61406	1.5766	0.24938	0.544187
210782_x_at	2902	GRIN1	glutamate receptor, ionotropic, N-methyl D-aspartate 1	0.295539	0.175308	-0.0448247	0.120231	0.340364	0.220133	6.54012	1.18748	0.358147	0.660547
206534_at	2903	GRIN2A	glutamate receptor, ionotropic, N-methyl D-aspartate 2A	0.372659	0.204345	0.194593	0.168315	0.178066	0.00975112	6.39513	1.43771	0.283328	0.584591
212090_at	2907	GRINA	glutamate receptor, ionotropic, N-methyl D-aspartate-associated protein 1 (glutamate binding)	0.58726	0.313031	0.404757	0.27423	0.182503	-0.0917265	7.89344	1.47695	0.273244	0.573064
201866_s_at	2908	NR3C1	nuclear receptor subfamily 3, group C, member 1 (glucocorticoid receptor)	0.718476	0.527843	0.51992	0.190633	0.198556	0.00792314	8.89856	6.90707	0.00664854	0.0747593
229394_s_at	2909	GRLF1	glucocorticoid receptor DNA binding factor 1	-0.7934	-0.935256	-0.701434	0.141855	-0.0919663	-0.233822	6.94151	1.47625	0.27342	0.573188
204470_at	2919	CXCL1	chemokine (C-X-C motif) ligand 1 (melanoma growth stimulating activity, alpha)	4.68672	4.29046	4.40249	0.396257	0.284225	-0.112032	10.8204	81.1573	6.387e-08	3.29805e-05
209774_x_at	2920	CXCL2	chemokine (C-X-C motif) ligand 2	6.17078	5.5805	5.70046	0.590279	0.470315	-0.119965	10.9479	462.801	4.30553e-12	4.22416e-08
207850_at	2921	CXCL3	chemokine (C-X-C motif) ligand 3	6.09159	5.79534	5.83631	0.296253	0.255287	-0.0409656	10.9557	348.224	2.11169e-11	1.03589e-07
227033_at	2923	PDIA3	protein disulfide isomerase family A, member 3	-0.198456	0.123713	0.144623	-0.322169	-0.343079	-0.0209101	7.3545	0.676721	0.583777	0.830977
201501_s_at	2926	GRSF1	G-rich RNA sequence binding factor 1	-0.666252	-0.625488	-0.473023	-0.0407641	-0.193229	-0.152465	8.60241	4.34522	0.0291161	0.168928
242336_at	2932	GSK3B	glycogen synthase kinase 3 beta	0.0743747	0.440821	0.402198	-0.366446	-0.327824	0.0386223	3.91527	2.60657	0.102971	0.343741
200696_s_at	2934	GSN	gelsolin (amyloidosis, Finnish type)	0.166999	0.152019	0.14385	0.0149795	0.0231486	0.00816909	12.1191	0.12374	0.944178	0.994562
201912_s_at	2935	GSPT1	G1 to S phase transition 1	0.133617	-0.0289533	0.178036	0.162571	-0.0444188	-0.206989	8.70278	0.108031	0.953679	0.994988
205770_at	2936	GSR	glutathione reductase	0.172641	0.322914	0.420726	-0.150273	-0.248085	-0.0978117	7.97216	0.430627	0.735092	0.915692
202967_at	2941	GSTA4	glutathione S-transferase alpha 4	0.0257485	-0.166044	-0.126568	0.191792	0.152316	-0.0394759	5.97865	0.375844	0.772186	0.934221
204550_x_at	2944	GSTM1	glutathione S-transferase mu 1	-0.0976113	-0.185313	-0.0823	0.0877016	-0.0153113	-0.103013	7.80386	0.384384	0.766342	0.930708
204418_x_at	2946	GSTM2	glutathione S-transferase mu 2 (muscle)	-0.181167	-0.220052	-0.0847661	0.0388846	-0.0964014	-0.135286	8.2205	0.701	0.570394	0.824538
202554_s_at	2947	GSTM3	glutathione S-transferase mu 3 (brain)	0.0771459	-0.0211913	0.248007	0.0983372	-0.170861	-0.269198	6.27491	0.0291437	0.992917	0.999231
204149_s_at	2948	GSTM4	glutathione S-transferase mu 4	-0.484829	-0.246672	-0.131658	-0.238157	-0.35317	-0.115014	7.19365	1.31842	0.316608	0.620008
200824_at	2950	GSTP1	glutathione S-transferase pi 1	-0.344952	-0.412054	-0.212354	0.0671016	-0.132598	-0.199699	9.50261	2.22278	0.141332	0.405442
203815_at	2952	GSTT1	glutathione S-transferase theta 1	-0.291086	-0.196051	-0.0273718	-0.0950349	-0.263714	-0.168679	6.99587	0.125632	0.94301	0.994562
205439_at	2953	GSTT2	glutathione S-transferase theta 2	0.181474	0.0825474	0.0929171	0.0989265	0.0885567	-0.0103697	5.36051	0.0304683	0.99244	0.999231
211450_s_at	2956	MSH6	mutS homolog 6 (E. coli)	-0.973511	-0.647438	-0.407502	-0.326073	-0.566009	-0.239936	6.78223	2.79433	0.0886732	0.319022
225433_at	2957	GTF2A1	general transcription factor IIA, 1, 19/37kDa	-0.140337	-0.32457	-0.170803	0.184233	0.0304661	-0.153767	8.86685	0.826175	0.505879	0.782096
243985_at	2958	GTF2A2	general transcription factor IIA, 2, 12kDa	0.038485	-0.287042	-0.0271619	0.325527	0.0656469	-0.259881	4.26428	0.619787	0.616281	0.852143
208066_s_at	2959	GTF2B	general transcription factor IIB	-0.285795	0.754284	-0.0685767	-1.04008	-0.217218	0.822861	9.76946	3.62664	0.0475648	0.222183
202680_at	2961	GTF2E2	general transcription factor IIE, polypeptide 2, beta 34kDa	-0.34241	-0.250292	-0.217429	-0.0921184	-0.124981	-0.0328629	8.71012	0.576865	0.641817	0.86903
202356_s_at	2962	GTF2F1	general transcription factor IIF, polypeptide 1, 74kDa	-0.051465	-0.239428	0.00478933	0.187963	-0.0562543	-0.244217	7.48049	0.610436	0.621769	0.856486
202451_at	2965	GTF2H1	general transcription factor IIH, polypeptide 1, 62kDa	-0.65486	-0.7166	-0.567545	0.0617405	-0.0873147	-0.149055	7.7524	4.04115	0.0356622	0.187906
223758_s_at	2966	GTF2H2	general transcription factor IIH, polypeptide 2, 44kDa	-1.1582	-0.917091	-0.790271	-0.24111	-0.367929	-0.126819	7.53361	8.35276	0.00332684	0.0512396
222104_x_at	2967	GTF2H3	general transcription factor IIH, polypeptide 3, 34kDa	0.267716	-0.188753	-0.181403	0.456469	0.449119	-0.00735038	8.07418	0.614469	0.619397	0.854819
210892_s_at	2969	GTF2I	general transcription factor IIi	-1.08356	-0.530455	-0.174158	-0.553104	-0.909401	-0.356297	7.24973	4.09549	0.0343752	0.18369
238880_at	2971	GTF3A	general transcription factor IIIA	-0.904338	-1.22663	-1.03426	0.322289	0.129919	-0.19237	6.50911	5.8951	0.0114032	0.101799
202320_at	2975	GTF3C1	general transcription factor IIIC, polypeptide 1, alpha 220kDa	0.135845	-0.0458624	-0.0846445	0.181707	0.22049	0.0387821	7.39435	0.582041	0.638691	0.866574
210620_s_at	2976	GTF3C2	general transcription factor IIIC, polypeptide 2, beta 110kDa	-0.656063	-0.369142	-0.318897	-0.286921	-0.337166	-0.0502451	6.79164	3.60941	0.0481521	0.223472
206062_at	2978	GUCA1A	guanylate cyclase activator 1A (retina)	0.197965	0.310588	0.309664	-0.112623	-0.111699	0.000923914	5.20851	1.35087	0.307149	0.611493
221942_s_at	2982	GUCY1A3	guanylate cyclase 1, soluble, alpha 3	0.704362	0.764193	0.553144	-0.0598313	0.151218	0.21105	5.9671	10.2603	0.00149242	0.0328094
200075_s_at	2987	GUK1	guanylate kinase 1	-0.183907	-0.31025	-0.101633	0.126344	-0.0822735	-0.208617	9.44606	0.781544	0.528029	0.795453
202605_at	2990	GUSB	glucuronidase, beta	0.00820998	-0.0857775	-0.0191621	0.0939875	0.0273721	-0.0666154	11.3433	0.0826124	0.968149	0.99586
211275_s_at	2992	GYG1	glycogenin 1	-0.940768	-0.920894	-0.717312	-0.0198741	-0.223456	-0.203582	9.74584	9.25207	0.00224802	0.0416926
210321_at	2999	GZMH	granzyme H (cathepsin G-like 2, protein h-CCPX)	-0.0439755	-0.129404	0.0629631	0.0854285	-0.106939	-0.192367	5.98699	0.129024	0.940904	0.994276
205488_at	3001	GZMA	granzyme A (granzyme 1, cytotoxic T-lymphocyte-associated serine esterase 3)	-0.739056	-0.585757	-0.574282	-0.153299	-0.164774	-0.0114751	8.03038	0.0541816	0.982541	0.997693
210164_at	3002	GZMB	granzyme B (granzyme 2, cytotoxic T-lymphocyte-associated serine esterase 1)	-0.293455	0.0544806	-0.0558208	-0.347936	-0.237634	0.110301	10.7777	0.0236631	0.994786	0.999476
206666_at	3003	GZMK	granzyme K (granzyme 3; tryptase II)	-0.446901	-0.579721	-0.219907	0.13282	-0.226994	-0.359814	5.90437	0.688162	0.577435	0.827689
207460_at	3004	GZMM	granzyme M (lymphocyte met-ase 1)	-0.0933351	-0.380384	-0.109388	0.287049	0.0160529	-0.270996	5.38986	0.987113	0.433475	0.728433
208886_at	3005	H1F0	H1 histone family, member 0	0.708836	0.444059	0.780505	0.264776	-0.0716693	-0.336446	9.36989	0.327372	0.805687	0.949585
209398_at	3006	HIST1H1C	histone cluster 1, H1c	-0.170093	-0.517223	0.150723	0.34713	-0.320816	-0.667946	6.64378	0.0966158	0.960332	0.995523
205436_s_at	3014	H2AFX	H2A histone family, member X	-0.285674	-0.610513	-0.264543	0.324839	-0.0211308	-0.34597	8.16813	1.63154	0.237227	0.530479
200853_at	3015	H2AFZ	H2A histone family, member Z	-0.635701	-0.626676	-0.531485	-0.00902532	-0.104216	-0.0951912	11.5849	3.44225	0.0543125	0.239811
209911_x_at	3017	HIST1H2BD	histone cluster 1, H2bd	-0.435859	-0.662313	-0.141716	0.226453	-0.294144	-0.520597	6.95533	0.451622	0.721152	0.909477
211998_at	3021	H3F3B	H3 histone, family 3B (H3.3B)	-0.0651543	0.453312	0.0876535	-0.518467	-0.152808	0.365659	7.25095	1.84777	0.195461	0.484523
202282_at	3028	HSD17B10	hydroxysteroid (17-beta) dehydrogenase 10	-0.35452	-0.475321	-0.267566	0.120801	-0.0869541	-0.207755	9.0585	1.2	0.35393	0.656286
208631_s_at	3030	HADHA	hydroxyacyl-Coenzyme A dehydrogenase/3-ketoacyl-Coenzyme A thiolase/enoyl-Coenzyme A hydratase (trifunctional protein), alpha subunit	-0.0969102	-0.240903	-0.134496	0.143993	0.0375857	-0.106407	10.5068	0.339717	0.797109	0.945868
201007_at	3032	HADHB	hydroxyacyl-Coenzyme A dehydrogenase/3-ketoacyl-Coenzyme A thiolase/enoyl-Coenzyme A hydratase (trifunctional protein), beta subunit	-0.113946	-0.217791	-0.131411	0.103845	0.0174644	-0.0863806	11.2785	0.261184	0.851921	0.968377
211569_s_at	3033	HADH	hydroxyacyl-Coenzyme A dehydrogenase	-0.493816	-0.512937	-0.329052	0.0191204	-0.164764	-0.183884	5.73662	0.811237	0.513189	0.787318
207316_at	3036	HAS1	hyaluronan synthase 1	0.0671213	0.109972	0.0623968	-0.0428508	0.00472447	0.0475753	4.7421	0.140747	0.933516	0.992654
223541_at	3038	HAS3	hyaluronan synthase 3	0.178872	-0.0203111	0.13418	0.199183	0.0446911	-0.154491	4.34072	0.533012	0.668803	0.882903
216063_at	3044	HBBP1	hemoglobin, beta pseudogene 1	0.138632	-0.0244707	-0.00544439	0.163103	0.144076	-0.0190263	3.96445	0.347868	0.79146	0.943161
220807_at	3049	HBQ1	hemoglobin, theta 1	0.125721	-0.0377802	-0.0490353	0.163501	0.174756	0.0112551	4.99099	0.18588	0.90384	0.98535
203745_at	3052	HCCS	holocytochrome c synthase (cytochrome c heme-lyase)	-0.366633	-0.150327	-0.0454168	-0.216306	-0.321216	-0.10491	8.22146	1.08241	0.395742	0.695437
202473_x_at	3054	HCFC1	host cell factor C1 (VP16-accessory protein)	0.468465	0.30512	0.192503	0.163345	0.275962	0.112617	5.34591	1.30592	0.320337	0.623207
208018_s_at	3055	HCK	hemopoietic cell kinase	1.08847	0.795633	0.952618	0.292837	0.135852	-0.156985	10.5497	9.65872	0.00189889	0.037943
202957_at	3059	HCLS1	hematopoietic cell-specific Lyn substrate 1	-0.144897	-0.301768	-0.203874	0.156871	0.0589767	-0.0978944	10.6999	1.19632	0.355162	0.657834
202389_s_at	3064	HTT	huntingtin	0.292255	0.0885475	0.141394	0.203708	0.150862	-0.052846	7.95702	0.601402	0.627112	0.859781
201209_at	3065	HDAC1	histone deacetylase 1	-0.272069	-0.38536	-0.311065	0.113291	0.0389963	-0.0742951	9.31745	0.742357	0.548253	0.807765
201833_at	3066	HDAC2	histone deacetylase 2	-0.1825	-0.208334	-0.124132	0.0258341	-0.0583684	-0.0842025	8.95228	0.796146	0.52068	0.791507
207067_s_at	3067	HDC	histidine decarboxylase	0.178685	-0.322065	-0.151309	0.50075	0.329994	-0.170756	5.96065	1.11542	0.383494	0.683834
200643_at	3069	HDLBP	high density lipoprotein binding protein	0.371187	0.0227287	0.0609161	0.348458	0.310271	-0.0381874	9.00156	0.965719	0.442452	0.734763
223556_at	3070	HELLS	helicase, lymphoid-specific	-0.65269	-0.561809	-0.533033	-0.0908804	-0.119657	-0.0287766	6.32149	0.590946	0.633343	0.862658
209734_at	3071	NCKAP1L	NCK-associated protein 1-like	0.159954	-0.133603	0.0177852	0.293557	0.142169	-0.151388	10.3829	0.954826	0.447098	0.738215
206087_x_at	3077	HFE	hemochromatosis	-0.285004	-0.20247	-0.328449	-0.0825334	0.0434454	0.125979	4.88635	1.08842	0.393482	0.693328
207027_at	3083	HGFAC	HGF activator	0.038002	0.0482717	0.0540631	-0.0102697	-0.016061	-0.00579136	5.25228	0.0319223	0.991905	0.999231
208230_s_at	3084	NRG1	neuregulin 1	0.265836	0.14481	0.0197385	0.121026	0.246098	0.125072	5.41477	0.792712	0.522399	0.79213
204689_at	3087	HHEX	hematopoietically expressed homeobox	-1.58725	-1.41517	-1.35087	-0.172078	-0.236371	-0.0642935	5.94009	21.0915	6.26345e-05	0.00412421
230218_at	3090	HIC1	hypermethylated in cancer 1	0.469203	-0.545799	0.237253	1.015	0.23195	-0.783052	5.92883	3.03052	0.0738294	0.288491
200989_at	3091	HIF1A	hypoxia inducible factor 1, alpha subunit (basic helix-loop-helix transcription factor)	0.416406	0.416694	0.368763	-0.000287785	0.0476434	0.0479312	12.1978	4.01905	0.0362015	0.189224
226364_at	3092	HIP1	huntingtin interacting protein 1	0.509882	0.426982	0.497591	0.0829001	0.0122906	-0.0706095	6.45341	0.590518	0.633599	0.862707
225179_at	3093	UBE2K	ubiquitin-conjugating enzyme E2K (UBC1 homolog, yeast)	-0.0598299	-0.141747	-0.0947514	0.0819167	0.0349215	-0.0469952	7.79669	0.152228	0.926134	0.992107
1555960_at	3094	HINT1	histidine triad nucleotide binding protein 1	-0.0498687	-0.27782	-0.204371	0.227952	0.154502	-0.0734494	5.03264	0.311469	0.816771	0.955106
204512_at	3096	HIVEP1	human immunodeficiency virus type I enhancer binding protein 1	1.5274	1.0752	1.288	0.452199	0.239406	-0.212792	7.59994	11.4789	0.000943303	0.0249454
212641_at	3097	HIVEP2	human immunodeficiency virus type I enhancer binding protein 2	2.40263	2.48514	2.22859	-0.0825116	0.174037	0.256548	7.61494	13.6824	0.000447423	0.016198
202934_at	3099	HK2	hexokinase 2	0.73922	0.38523	0.344405	0.35399	0.394815	0.0408252	9.24381	3.41145	0.0555451	0.243283
205936_s_at	3101	HK3	hexokinase 3 (white cell)	0.00401158	-0.346938	-0.312899	0.350949	0.316911	-0.0340386	10.5342	1.60489	0.243037	0.536738
205025_at	3104	ZBTB48	zinc finger and BTB domain containing 48	-0.407002	-0.64832	-0.440558	0.241317	0.033556	-0.207761	5.46324	6.68892	0.00743733	0.0793127
203932_at	3109	HLA-DMB	major histocompatibility complex, class II, DM beta	-0.0156381	-0.0394038	0.0816106	0.0237657	-0.0972486	-0.121014	12.1003	0.0566428	0.981389	0.997693
226878_at	3111	HLA-DOA	major histocompatibility complex, class II, DO alpha	1.26482	1.18849	1.16067	0.0763315	0.104149	0.0278174	7.82277	4.19856	0.0320804	0.177219
205671_s_at	3112	HLA-DOB	major histocompatibility complex, class II, DO beta	0.237284	0.485745	0.137924	-0.248461	0.0993597	0.34782	7.17134	1.05798	0.405072	0.702522
211990_at	3113	HLA-DPA1	major histocompatibility complex, class II, DP alpha 1	0.290347	0.330586	0.385844	-0.0402394	-0.0954966	-0.0552573	13.0334	0.364837	0.779746	0.938201
201137_s_at	3115	HLA-DPB1	major histocompatibility complex, class II, DP beta 1	0.488528	0.555691	0.555842	-0.0671628	-0.0673134	-0.000150617	11.8875	1.77692	0.208155	0.498951
236203_at	3117	HLA-DQA1	major histocompatibility complex, class II, DQ alpha 1	1.10459	0.948674	1.19603	0.155918	-0.0914421	-0.24736	7.76373	0.32911	0.804478	0.949102
209823_x_at	3119	HLA-DQB1	major histocompatibility complex, class II, DQ beta 1	0.725208	0.676579	0.823213	0.0486296	-0.0980053	-0.146635	10.687	1.07913	0.396981	0.696117
210982_s_at	3122	HLA-DRA	major histocompatibility complex, class II, DR alpha	0.244164	0.342297	0.370038	-0.0981329	-0.125874	-0.0277413	13.5216	0.570376	0.645753	0.871613
209728_at	3126	HLA-DRB4	major histocompatibility complex, class II, DR beta 4	0.364491	0.395175	0.516834	-0.0306836	-0.152342	-0.121658	10.3313	0.0188781	0.996264	0.999635
217362_x_at	3128	HLA-DRB6	major histocompatibility complex, class II, DR beta 6 (pseudogene)	0.314038	0.192964	0.275095	0.121075	0.0389434	-0.0821311	10.3395	0.404638	0.752569	0.924782
204753_s_at	3131	HLF	hepatic leukemia factor	-0.460421	-0.420594	-0.473741	-0.0398265	0.0133208	0.0531473	4.93835	0.549752	0.658397	0.879685
200904_at	3133	HLA-E	major histocompatibility complex, class I, E	0.31353	0.175087	0.287762	0.138443	0.0257678	-0.112675	10.0568	0.273977	0.84298	0.966515
221978_at	3134	HLA-F	major histocompatibility complex, class I, F	0.616963	0.523374	-0.0602938	0.0935888	0.677257	0.583668	6.84989	2.28467	0.134159	0.393845
210514_x_at	3135	HLA-G	major histocompatibility complex, class I, G	0.0674421	0.0459017	0.0844645	0.0215404	-0.0170224	-0.0385628	11.3749	0.0903013	0.963907	0.995523
207566_at	3140	MR1	major histocompatibility complex, class I-related	-0.885519	-0.629012	-0.317577	-0.256507	-0.567942	-0.311436	6.95744	10.1186	0.00157812	0.0338055
214438_at	3142	HLX	H2.0-like homeobox	-0.0886892	0.0174595	0.0819283	-0.106149	-0.170617	-0.0644688	8.22676	0.182054	0.906415	0.986168
203040_s_at	3145	HMBS	hydroxymethylbilane synthase	-0.519163	-0.277846	-0.315243	-0.241316	-0.20392	0.0373967	7.68523	3.28963	0.0607505	0.257684
224731_at	3146	HMGB1	high-mobility group box 1	-0.729381	-0.655631	-0.509304	-0.0737501	-0.220077	-0.146327	10.2981	2.45765	0.116226	0.367302
208808_s_at	3148	HMGB2	high-mobility group box 2	-0.190908	-0.189554	0.00859715	-0.00135398	-0.199505	-0.198151	9.99975	0.0428507	0.987564	0.998737
225601_at	3149	HMGB3	high-mobility group box 3	-0.148035	-0.146317	-0.111421	-0.00171763	-0.0366136	-0.034896	6.40324	0.127979	0.941554	0.994533
200944_s_at	3150	HMGN1	high-mobility group nucleosome binding domain 1	-0.705924	-0.871283	-0.675274	0.16536	-0.0306498	-0.196009	11.0651	4.76202	0.0222897	0.145814
208668_x_at	3151	HMGN2	high-mobility group nucleosomal binding domain 2	-0.527877	-0.648331	-0.5198	0.120454	-0.00807726	-0.128531	11.8853	2.82919	0.0862784	0.312931
202540_s_at	3156	HMGCR	3-hydroxy-3-methylglutaryl-Coenzyme A reductase	0.867022	0.0921653	0.655068	0.774856	0.211954	-0.562903	8.61388	3.67406	0.0459906	0.218115
205822_s_at	3157	HMGCS1	3-hydroxy-3-methylglutaryl-Coenzyme A synthase 1 (soluble)	1.52285	1.02785	1.78226	0.495004	-0.259406	-0.75441	7.32254	2.4376	0.118157	0.369183
204607_at	3158	HMGCS2	3-hydroxy-3-methylglutaryl-Coenzyme A synthase 2 (mitochondrial)	0.0676879	0.163949	0.228738	-0.0962606	-0.16105	-0.0647891	4.68533	0.667978	0.588667	0.834717
206074_s_at	3159	HMGA1	high mobility group AT-hook 1	0.392133	0.19481	0.389238	0.197323	0.0028943	-0.194429	10.3809	1.2217	0.346746	0.650712
207165_at	3161	HMMR	hyaluronan-mediated motility receptor (RHAMM)	-1.08026	-0.881224	-0.815786	-0.199035	-0.264473	-0.0654376	6.68767	1.13515	0.376366	0.677467
203665_at	3162	HMOX1	heme oxygenase (decycling) 1	-0.519335	-0.733117	-0.00805593	0.213782	-0.511279	-0.725061	9.13949	3.40954	0.0556225	0.243296
218120_s_at	3163	HMOX2	heme oxygenase (decycling) 2	-0.454128	-0.447943	-0.252357	-0.0061844	-0.201771	-0.195587	8.81966	2.6204	0.101832	0.34138
208429_x_at	3172	HNF4A	hepatocyte nuclear factor 4, alpha	0.0180664	0.100127	0.103454	-0.0820606	-0.0853875	-0.00332691	5.52091	0.183302	0.905575	0.985866
204112_s_at	3176	HNMT	histamine N-methyltransferase	-0.821893	-0.928644	-0.6518	0.106751	-0.170092	-0.276843	10.0448	8.34266	0.00334205	0.0513011
221919_at	3178	HNRNPA1	heterogeneous nuclear ribonucleoprotein A1	0.330083	0.0458059	0.0277714	0.284277	0.302312	0.0180345	4.87178	0.964779	0.442851	0.735039
225107_at	3181	HNRNPA2B1	heterogeneous nuclear ribonucleoprotein A2/B1	-0.0344614	-0.661258	-1.15109	0.626797	1.11662	0.489827	7.47983	1.12194	0.381123	0.682336
227110_at	3183	HNRNPC	heterogeneous nuclear ribonucleoprotein C (C1/C2)	0.419213	0.224163	0.323931	0.19505	0.0952816	-0.0997686	8.72762	1.8876	0.188712	0.476074
213359_at	3184	HNRNPD	heterogeneous nuclear ribonucleoprotein D (AU-rich element RNA binding protein 1, 37kDa)	-0.668426	-0.859654	-0.910504	0.191228	0.242078	0.0508501	5.25874	1.33252	0.312457	0.615966
213470_s_at	3187	HNRNPH1	heterogeneous nuclear ribonucleoprotein H1 (H)	-0.0472152	-0.0703029	0.0698497	0.0230877	-0.117065	-0.140153	6.63576	0.0543091	0.982482	0.997693
201132_at	3188	HNRNPH2	heterogeneous nuclear ribonucleoprotein H2 (H')	-0.320108	-0.253009	-0.139039	-0.0670983	-0.181069	-0.11397	8.40626	1.02167	0.419372	0.714068
208990_s_at	3189	HNRNPH3	heterogeneous nuclear ribonucleoprotein H3 (2H9)	-0.234944	-0.487211	-0.240524	0.252266	0.00557928	-0.246687	9.12099	1.56205	0.252714	0.54861
202072_at	3191	HNRNPL	heterogeneous nuclear ribonucleoprotein L	0.498246	0.475156	0.432096	0.0230906	0.0661507	0.04306	7.57627	1.55471	0.254416	0.550473
225805_at	3192	HNRNPU	heterogeneous nuclear ribonucleoprotein U (scaffold attachment factor A)	0.205257	0.157489	0.187776	0.0477683	0.0174809	-0.0302874	6.54222	0.259849	0.852853	0.968666
207179_at	3195	TLX1	T-cell leukemia homeobox 1	0.0471668	0.0921618	-0.144199	-0.044995	0.191365	0.23636	4.10274	0.761679	0.53819	0.800149
214639_s_at	3198	HOXA1	homeobox A1	-1.00603	-0.791797	-0.8232	-0.214238	-0.182834	0.0314035	4.62434	8.63175	0.00293739	0.0481115
208604_s_at	3200	HOXA3	homeobox A3	0.181118	-0.00989537	-0.1771	0.191014	0.358219	0.167205	5.73073	1.24295	0.339866	0.643215
208224_at	3211	HOXB1	homeobox B1	0.128419	0.0921698	0.00234746	0.0362495	0.126072	0.0898224	6.27212	0.249668	0.859956	0.971966
205453_at	3212	HOXB2	homeobox B2	-0.619225	-0.810279	-0.489561	0.191054	-0.129664	-0.320719	6.88469	0.741414	0.548748	0.807793
1552337_s_at	3233	HOXD4	homeobox D4	-0.138255	-0.138989	-0.0230659	0.000733844	-0.115189	-0.115923	4.15394	0.280254	0.83859	0.964584
214604_at	3237	HOXD11	homeobox D11	0.244022	0.0250103	-0.05878	0.219012	0.302802	0.0837904	4.32409	0.836932	0.500679	0.777856
205462_s_at	3241	HPCAL1	hippocalcin-like 1	0.115276	0.0554529	0.113697	0.0598228	0.00157859	-0.0582442	8.40098	0.0426362	0.987655	0.998737
211549_s_at	3248	HPGD	hydroxyprostaglandin dehydrogenase 15-(NAD)	-1.14099	-0.870119	-0.662936	-0.27087	-0.478052	-0.207183	7.29841	9.44178	0.00207651	0.0397904
202854_at	3251	HPRT1	hypoxanthine phosphoribosyltransferase 1	-0.57583	-0.649659	-0.5479	0.0738288	-0.0279299	-0.101759	9.39323	2.62707	0.101287	0.340086
203308_x_at	3257	HPS1	Hermansky-Pudlak syndrome 1	0.210931	0.00428208	-0.0249566	0.206649	0.235888	0.0292387	7.55607	0.742425	0.548217	0.807765
212983_at	3265	HRAS	v-Ha-ras Harvey rat sarcoma viral oncogene homolog	-0.105983	-0.144784	5.78999e-05	0.0388008	-0.106041	-0.144842	6.4931	0.220398	0.880267	0.97825
226561_at	3267	AGFG1	ArfGAP with FG repeats 1	0.38574	0.594338	0.464628	-0.208599	-0.0788887	0.12971	6.44138	0.549444	0.658587	0.879819
222126_at	3268	AGFG2	ArfGAP with FG repeats 2	-0.173619	0.0762583	-0.00366653	-0.249878	-0.169953	0.0799248	6.09665	0.637334	0.606096	0.845231
205579_at	3269	HRH1	histamine receptor H1	0.41467	0.364928	0.385814	0.0497422	0.028856	-0.0208862	6.15808	1.90627	0.185639	0.471851
228725_x_at	3275	PRMT2	protein arginine methyltransferase 2	-0.351464	-0.453471	-0.243448	0.102008	-0.108016	-0.210023	9.3489	2.30183	0.132243	0.391696
1565016_at	3276	PRMT1	protein arginine methyltransferase 1	0.270944	0.0965763	0.0295297	0.174368	0.241414	0.0670466	4.38067	1.16629	0.365408	0.666516
203395_s_at	3280	HES1	hairy and enhancer of split 1, (Drosophila)	0.400992	0.17784	0.325792	0.223152	0.0751996	-0.147952	4.02603	2.24334	0.138901	0.402341
200941_at	3281	HSBP1	heat shock factor binding protein 1	-0.477631	-0.504403	-0.402422	0.0267725	-0.0752087	-0.101981	8.78242	2.54637	0.108108	0.353177
205404_at	3290	HSD11B1	hydroxysteroid (11-beta) dehydrogenase 1	1.02724	1.15789	1.21371	-0.130648	-0.186471	-0.0558233	8.73197	7.91528	0.00406686	0.0568662
204130_at	3291	HSD11B2	hydroxysteroid (11-beta) dehydrogenase 2	-0.0174546	-0.101238	-0.0104023	0.083783	-0.00705229	-0.0908353	4.34091	0.144334	0.931224	0.992261
228595_at	3292	HSD17B1	hydroxysteroid (17-beta) dehydrogenase 1	-0.656323	-0.361637	-0.479656	-0.294686	-0.176667	0.118019	5.96589	3.83455	0.041096	0.204355
201413_at	3295	HSD17B4	hydroxysteroid (17-beta) dehydrogenase 4	-0.0700142	-0.257354	-0.259055	0.18734	0.189041	0.00170119	9.52519	0.464467	0.712706	0.906813
209657_s_at	3298	HSF2	heat shock transcription factor 2	-0.807387	-0.762976	-0.702433	-0.0444109	-0.104954	-0.0605434	4.3812	3.11906	0.0690233	0.277877
210977_s_at	3299	HSF4	heat shock transcription factor 4	0.412579	0.247645	0.0951003	0.164934	0.317479	0.152545	6.8617	0.961205	0.444371	0.736365
200881_s_at	3301	DNAJA1	DnaJ (Hsp40) homolog, subfamily A, member 1	0.270014	0.57193	0.369953	-0.301915	-0.0999388	0.201977	12.0265	2.15516	0.149678	0.41814
200799_at	3303	HSPA1A	heat shock 70kDa protein 1A	1.88372	1.76646	1.84903	0.11726	0.0346852	-0.0825745	11.9307	51.191	7.37766e-07	0.000201062
208814_at	3308	HSPA4	heat shock 70kDa protein 4	0.00342288	-0.328505	-0.108401	0.331928	0.111824	-0.220104	5.50984	1.3568	0.305453	0.609814
211936_at	3309	HSPA5	heat shock 70kDa protein 5 (glucose-regulated protein, 78kDa)	0.102898	-0.024316	0.0548689	0.127214	0.0480294	-0.0791848	11.5179	0.0623674	0.978634	0.997693
213418_at	3310	HSPA6	heat shock 70kDa protein 6 (HSP70B')	0.0969428	-0.386236	-0.393381	0.483178	0.490324	0.00714567	6.7875	0.979049	0.436836	0.73169
200692_s_at	3313	HSPA9	heat shock 70kDa protein 9 (mortalin)	0.250891	0.171816	0.279626	0.0790747	-0.0287357	-0.10781	10.5888	0.362657	0.781248	0.939046
1557910_at	3326	HSP90AB1	heat shock protein 90kDa alpha (cytosolic), class B member 1	-0.605038	-0.32359	-0.11378	-0.281448	-0.491258	-0.20981	11.5456	2.60693	0.102942	0.343741
205133_s_at	3336	HSPE1	heat shock 10kDa protein 1 (chaperonin 10)	-0.763776	-0.721567	-0.589418	-0.0422089	-0.174358	-0.132149	9.07523	5.57314	0.0136896	0.113149
200664_s_at	3337	DNAJB1	DnaJ (Hsp40) homolog, subfamily B, member 1	-0.405136	-0.342752	-0.0968986	-0.062384	-0.308238	-0.245854	8.13599	1.92187	0.183116	0.468096
228622_s_at	3338	DNAJC4	DnaJ (Hsp40) homolog, subfamily C, member 4	-0.108378	-0.137528	-0.0322518	0.0291494	-0.0761266	-0.105276	7.25575	0.118222	0.947557	0.994562
201655_s_at	3339	HSPG2	heparan sulfate proteoglycan 2	0.334855	0.118634	0.135278	0.216221	0.199578	-0.0166434	5.63085	1.20748	0.351435	0.654877
1554010_at	3340	NDST1	N-deacetylase/N-sulfotransferase (heparan glucosaminyl) 1	-0.190052	-0.167759	-0.0290617	-0.0222928	-0.16099	-0.138697	6.68604	0.318574	0.811815	0.951996
226711_at	3344	FOXN2	forkhead box N2	-0.576404	-0.653876	-0.574219	0.0774712	-0.00218537	-0.0796566	8.5271	1.33864	0.310675	0.614547
204884_s_at	3364	HUS1	HUS1 checkpoint homolog (S. pombe)	-0.0816193	0.1724	0.237785	-0.254019	-0.319404	-0.065385	3.92236	1.38953	0.296281	0.59926
201645_at	3371	TNC	tenascin C	1.1917	0.746502	0.649462	0.445197	0.542236	0.0970396	6.51429	0.245225	0.863051	0.973432
210619_s_at	3373	HYAL1	hyaluronoglucosaminidase 1	-0.0209848	0.0245669	0.0799209	-0.0455517	-0.100906	-0.0553539	4.66702	0.106045	0.954853	0.994988
204744_s_at	3376	IARS	isoleucyl-tRNA synthetase	-0.342726	-0.403586	-0.404147	0.0608603	0.061421	0.000560609	10.8997	0.693029	0.574756	0.825975
207370_at	3381	IBSP	integrin-binding sialoprotein	0.176615	0.271524	0.251161	-0.0949096	-0.0745457	0.0203639	4.42627	1.03364	0.414599	0.710627
202638_s_at	3383	ICAM1	intercellular adhesion molecule 1	3.1743	2.94852	2.83809	0.225779	0.336208	0.110429	10.7138	100.21	2.04383e-08	1.95058e-05
204683_at	3384	ICAM2	intercellular adhesion molecule 2	8.36926e-05	0.088085	0.203656	-0.0880013	-0.203572	-0.115571	6.29543	0.214227	0.884518	0.979701
204949_at	3385	ICAM3	intercellular adhesion molecule 3	0.377618	0.0915558	0.273325	0.286063	0.104294	-0.181769	8.2934	0.118494	0.947392	0.994562
207194_s_at	3386	ICAM4	intercellular adhesion molecule 4 (Landsteiner-Wiener blood group)	1.17922	0.664675	0.766211	0.51454	0.413004	-0.101536	5.24981	16.1287	0.0002162	0.00973556
204057_at	3394	IRF8	interferon regulatory factor 8	1.73705	2.16589	1.88749	-0.428841	-0.150447	0.278394	11.0598	37.2641	3.80228e-06	0.000650032
204868_at	3396	ICT1	immature colon carcinoma transcript 1	-0.971953	-0.89941	-0.738856	-0.0725428	-0.233096	-0.160554	7.23935	17.6167	0.000144821	0.00747811
201565_s_at	3398	ID2	inhibitor of DNA binding 2, dominant negative helix-loop-helix protein	-0.372838	-0.702534	-0.19224	0.329696	-0.180599	-0.510295	11.6536	6.57021	0.00791254	0.0816878
207826_s_at	3399	ID3	inhibitor of DNA binding 3, dominant negative helix-loop-helix protein	-0.460935	-1.11878	-0.224809	0.657848	-0.236126	-0.893975	7.06606	2.91408	0.0807544	0.30306
209293_x_at	3400	ID4	inhibitor of DNA binding 4, dominant negative helix-loop-helix protein	0.0698398	0.268855	0.257808	-0.199015	-0.187968	0.0110475	5.5796	1.72706	0.217646	0.50903
217496_s_at	3416	IDE	insulin-degrading enzyme	-0.547804	-0.313809	-0.20529	-0.233996	-0.342514	-0.108518	8.25413	1.76611	0.210171	0.500892
1555037_a_at	3417	IDH1	isocitrate dehydrogenase 1 (NADP+), soluble	-0.257949	-0.186346	-0.0434701	-0.0716037	-0.214479	-0.142876	10.7886	0.484526	0.69965	0.899663
202069_s_at	3419	IDH3A	isocitrate dehydrogenase 3 (NAD+) alpha	-0.790889	-0.489473	-0.400806	-0.301416	-0.390083	-0.0886675	9.01695	4.65922	0.0237813	0.150454
242065_x_at	3422	IDI1	isopentenyl-diphosphate delta isomerase 1	0.0960637	0.0699912	0.00759633	0.0260725	0.0884673	0.0623949	6.1488	0.134044	0.93776	0.993171
202439_s_at	3423	IDS	iduronate 2-sulfatase	-0.334537	-0.330405	-0.215056	-0.00413265	-0.119482	-0.115349	7.4071	0.665251	0.590199	0.835492
208965_s_at	3428	IFI16	interferon, gamma-inducible protein 16	-1.43485	0.389734	-0.622086	-1.82458	-0.812763	1.01182	8.76211	3.95354	0.037857	0.19472
202411_at	3429	IFI27	interferon, alpha-inducible protein 27	0.020911	0.622872	0.359591	-0.601961	-0.33868	0.263281	7.51993	0.123237	0.944488	0.994562
209417_s_at	3430	IFI35	interferon-induced protein 35	-0.100182	0.406238	-0.0540607	-0.50642	-0.0461214	0.460298	9.58821	0.954114	0.447403	0.738346
223980_s_at	3431	SP110	SP110 nuclear body protein	-0.549786	0.70675	-0.511471	-1.25654	-0.0383156	1.21822	8.03427	3.49485	0.05228	0.234853
226757_at	3433	IFIT2	interferon-induced protein with tetratricopeptide repeats 2	-0.812631	4.97209	-0.549268	-5.78472	-0.263363	5.52135	8.55832	29.1559	1.30447e-05	0.0013194
203153_at	3434	IFIT1	interferon-induced protein with tetratricopeptide repeats 1	-1.10721	4.39598	-0.539036	-5.50318	-0.568172	4.93501	7.94672	24.7535	2.90975e-05	0.0023593
229450_at	3437	IFIT3	interferon-induced protein with tetratricopeptide repeats 3	-0.75832	2.55387	-0.175167	-3.31219	-0.583153	2.72904	10.4671	13.8657	0.000422279	0.0157482
211145_x_at	3452	IFNA21	interferon, alpha 21	0.115007	0.110939	0.102202	0.00406753	0.0128052	0.00873767	5.46709	0.178053	0.909099	0.986658
204191_at	3454	IFNAR1	interferon (alpha, beta and omega) receptor 1	-0.571533	-0.35461	-0.194435	-0.216923	-0.377098	-0.160176	5.75823	2.93925	0.0791959	0.299947
204785_x_at	3455	IFNAR2	interferon (alpha, beta and omega) receptor 2	-0.0619402	-0.021708	0.0515889	-0.0402322	-0.113529	-0.0732969	9.26052	0.0350541	0.990718	0.999171
210354_at	3458	IFNG	interferon, gamma	0.465469	1.589	0.68989	-1.12353	-0.224421	0.899107	9.2054	0.381235	0.768495	0.931978
211676_s_at	3459	IFNGR1	interferon gamma receptor 1	-0.614456	-0.538256	-0.369111	-0.0762001	-0.245346	-0.169146	8.87791	2.55828	0.107069	0.351438
201642_at	3460	IFNGR2	interferon gamma receptor 2 (interferon gamma transducer 1)	0.909444	0.559858	0.819635	0.349587	0.0898093	-0.259777	11.2817	13.2014	0.00052226	0.0177196
202147_s_at	3475	IFRD1	interferon-related developmental regulator 1	-0.0415367	-0.0764507	-0.229174	0.0349141	0.187637	0.152723	8.16464	0.108236	0.953558	0.994988
202105_at	3476	IGBP1	immunoglobulin (CD79A) binding protein 1	-0.423668	-0.526296	-0.31403	0.102629	-0.109638	-0.212266	9.48198	5.22945	0.0167477	0.124785
225330_at	3480	IGF1R	insulin-like growth factor 1 receptor	-0.311846	-0.245212	-0.318395	-0.0666338	0.00654908	0.0731829	5.58377	0.272061	0.84432	0.96713
201393_s_at	3482	IGF2R	insulin-like growth factor 2 receptor	0.920818	0.563735	0.390366	0.357083	0.530452	0.173369	10.593	4.40518	0.0279973	0.165272
202718_at	3485	IGFBP2	insulin-like growth factor binding protein 2, 36kDa	0.284212	0.300174	0.313509	-0.0159626	-0.0292978	-0.0133352	4.88251	1.0727	0.399421	0.698178
203851_at	3489	IGFBP6	insulin-like growth factor binding protein 6	-0.557162	-0.572822	-0.561387	0.0156598	0.00422453	-0.0114353	8.89956	3.64816	0.0468428	0.22016
201163_s_at	3490	IGFBP7	insulin-like growth factor binding protein 7	-0.513225	-0.0835418	-0.0905322	-0.429683	-0.422693	0.00699046	5.75991	0.905762	0.46865	0.75513
210764_s_at	3491	CYR61	cysteine-rich, angiogenic inducer, 61	0.231257	0.124031	0.150264	0.107226	0.080993	-0.0262332	5.43762	0.524348	0.674239	0.886486
214973_x_at	3495	IGHD	immunoglobulin heavy constant delta	-0.100655	-0.281988	-0.0855856	0.181333	-0.0150693	-0.196402	6.6923	0.23167	0.87247	0.977488
234373_x_at	3497	IGHE	immunoglobulin heavy constant epsilon	0.0378125	0.00609727	0.0628661	0.0317153	-0.0250535	-0.0567688	5.35576	0.0361407	0.990295	0.998953
211908_x_at	3500	IGHG1	immunoglobulin heavy constant gamma 1 (G1m marker)	0.111274	0.154831	0.311122	-0.0435568	-0.199848	-0.156291	5.72291	0.228974	0.874337	0.977755
209374_s_at	3507	IGHM	immunoglobulin heavy constant mu	0.550049	0.00773252	0.416661	0.542316	0.133387	-0.408929	9.64973	0.025389	0.994216	0.999347
212592_at	3512	IGJ	immunoglobulin J polypeptide, linker protein for immunoglobulin alpha and mu polypeptides	-0.575734	-0.630738	-0.0793159	0.055004	-0.496418	-0.551422	7.81387	0.0474427	0.985587	0.998306
214669_x_at	3514	IGKC	immunoglobulin kappa constant	0.0602455	-0.293008	0.011169	0.353253	0.0490765	-0.304177	8.04678	0.0383184	0.989431	0.998782
207785_s_at	3516	RBPJ	recombination signal binding protein for immunoglobulin kappa J region	0.349567	0.117212	0.31334	0.232355	0.0362265	-0.196129	9.50117	1.40854	0.291094	0.593304
209138_x_at	3535	IGL@	immunoglobulin lambda locus	0.162492	-0.2675	0.349893	0.429992	-0.187401	-0.617393	9.67105	0.0376442	0.989701	0.998782
200066_at	3550	IK	IK cytokine, down-regulator of HLA II	-0.43761	-0.540861	-0.445401	0.103252	0.00779125	-0.0954607	9.82972	3.2155	0.064196	0.266417
211027_s_at	3551	IKBKB	inhibitor of kappa light polypeptide gene enhancer in B-cells, kinase beta	-0.522211	-0.226917	-0.12375	-0.295293	-0.398461	-0.103167	5.84145	1.2187	0.347731	0.651067
210118_s_at	3552	IL1A	interleukin 1, alpha	5.48558	4.15664	4.34314	1.32894	1.14244	-0.186503	9.95054	53.5509	5.82586e-07	0.000171232
39402_at	3553	IL1B	interleukin 1, beta	4.50155	4.2321	4.23595	0.269457	0.265609	-0.00384818	12.5302	144.528	2.76553e-09	5.42652e-06
202948_at	3554	IL1R1	interleukin 1 receptor, type I	1.25366	1.87106	1.15097	-0.617401	0.102689	0.720091	6.84098	26.1149	2.24252e-05	0.00189667
210233_at	3556	IL1RAP	interleukin 1 receptor accessory protein	-0.0746482	0.12029	0.0916417	-0.194938	-0.16629	0.0286479	4.10107	0.334629	0.800642	0.947539
216244_at	3557	IL1RN	interleukin 1 receptor antagonist	0.509907	0.868518	0.75313	-0.358611	-0.243223	0.115388	7.1192	4.19526	0.032151	0.177509
206341_at	3559	IL2RA	interleukin 2 receptor, alpha	0.624312	0.998131	0.899762	-0.373819	-0.27545	0.0983686	8.14179	0.595767	0.630463	0.861329
205291_at	3560	IL2RB	interleukin 2 receptor, beta	0.464464	0.391523	0.725774	0.0729413	-0.26131	-0.334252	10.5217	0.166243	0.916955	0.989753
204116_at	3561	IL2RG	interleukin 2 receptor, gamma (severe combined immunodeficiency)	-0.110258	-0.265828	-0.0490604	0.15557	-0.0611981	-0.216768	11.0311	0.766182	0.53587	0.79935
207538_at	3565	IL4	interleukin 4	0.149548	0.263548	0.247745	-0.113999	-0.0981966	0.0158027	4.01967	1.18036	0.360567	0.662538
242743_at	3566	IL4R	interleukin 4 receptor	0.443691	0.218612	0.0597822	0.225078	0.383909	0.15883	6.04804	2.00839	0.169808	0.451243
205207_at	3569	IL6	interleukin 6 (interferon, beta 2)	6.17001	6.36237	5.11222	-0.19236	1.05779	1.25015	10.3749	109.113	1.28678e-08	1.40273e-05
205945_at	3570	IL6R	interleukin 6 receptor	0.00246627	-0.348695	-0.0367689	0.351161	0.0392351	-0.311926	7.22375	0.432719	0.733696	0.915156
204864_s_at	3572	IL6ST	interleukin 6 signal transducer (gp130, oncostatin M receptor)	0.0906833	0.763262	0.787828	-0.672579	-0.697145	-0.0245661	5.78318	4.22256	0.0315721	0.175936
206693_at	3574	IL7	interleukin 7	-0.292178	0.251732	0.0509634	-0.54391	-0.343142	0.200768	4.03717	2.44782	0.117168	0.368086
226218_at	3575	IL7R	interleukin 7 receptor	1.62087	1.63613	1.35537	-0.0152615	0.265502	0.280763	8.42631	7.59444	0.00473402	0.0616442
211506_s_at	3576	IL8	interleukin 8	1.54217	1.45798	1.65312	0.0841842	-0.110953	-0.195137	13.4336	23.0165	4.13215e-05	0.00302541
207433_at	3586	IL10	interleukin 10	1.02367	0.628526	0.424764	0.395145	0.598907	0.203763	4.81168	13.7185	0.000442331	0.0160977
204912_at	3587	IL10RA	interleukin 10 receptor, alpha	-0.0170019	1.3529	0.216569	-1.3699	-0.233571	1.13633	10.4133	4.31458	0.029708	0.170847
204773_at	3590	IL11RA	interleukin 11 receptor, alpha	-0.363221	-0.346071	-0.239087	-0.0171506	-0.124134	-0.106983	5.18938	0.706188	0.567571	0.823125
207901_at	3593	IL12B	interleukin 12B (natural killer cell stimulatory factor 2, cytotoxic lymphocyte maturation factor 2, p40)	2.06832	1.42483	0.861325	0.643498	1.207	0.5635	5.01213	6.63511	0.00764845	0.0805285
1552584_at	3594	IL12RB1	interleukin 12 receptor, beta 1	0.0327726	-0.136392	0.0460331	0.169165	-0.0132605	-0.182425	8.14506	0.0340037	0.991122	0.999231
206999_at	3595	IL12RB2	interleukin 12 receptor, beta 2	-0.773518	-0.377619	-0.917917	-0.395899	0.1444	0.540299	6.61669	0.326852	0.806049	0.949585
201887_at	3597	IL13RA1	interleukin 13 receptor, alpha 1	-0.215645	-0.329866	-0.156263	0.114221	-0.0593816	-0.173602	9.2049	0.540834	0.663924	0.88012
205992_s_at	3600	IL15	interleukin 15	0.900143	1.496	1.07393	-0.595857	-0.173791	0.422066	9.03368	2.15828	0.149281	0.41744
207375_s_at	3601	IL15RA	interleukin 15 receptor, alpha	1.36068	1.82725	1.42131	-0.466562	-0.0606305	0.405931	9.15272	5.08724	0.0182427	0.130832
209827_s_at	3603	IL16	interleukin 16 (lymphocyte chemoattractant factor)	-0.486008	-0.732973	-0.427105	0.246965	-0.0589032	-0.305868	7.64197	1.12834	0.378811	0.680458
207536_s_at	3604	TNFRSF9	tumor necrosis factor receptor superfamily, member 9	1.81638	1.44694	1.65595	0.369441	0.160435	-0.209006	8.58497	9.07363	0.00242472	0.0435694
206295_at	3606	IL18	interleukin 18 (interferon-gamma-inducing factor)	1.57844	1.59847	1.40134	-0.0200311	0.177095	0.197126	8.5806	4.24894	0.031024	0.174829
226224_at	3607	FOXK2	forkhead box K2	-0.279349	-0.47961	-0.324603	0.200261	0.0452546	-0.155007	7.53571	0.960563	0.444645	0.73652
208931_s_at	3609	ILF3	interleukin enhancer binding factor 3, 90kDa	0.411358	0.25406	0.292376	0.157298	0.118981	-0.0383163	7.41666	0.937895	0.454417	0.743571
203011_at	3612	IMPA1	inositol(myo)-1(or 4)-monophosphatase 1	-0.552305	-0.407091	-0.35873	-0.145214	-0.193575	-0.048361	9.60415	2.49506	0.11272	0.361397
203126_at	3613	IMPA2	inositol(myo)-1(or 4)-monophosphatase 2	-0.696999	-0.617585	-0.438473	-0.0794144	-0.258526	-0.179112	8.20599	0.529838	0.67079	0.884321
210029_at	3620	IDO1	indoleamine 2,3-dioxygenase 1	1.23919	1.75826	1.5776	-0.519066	-0.338405	0.180661	11.5309	0.693136	0.574698	0.825975
210350_x_at	3621	ING1	inhibitor of growth family, member 1	-0.250284	-0.273227	-0.277449	0.0229429	0.027165	0.0042221	5.16132	0.789034	0.524247	0.793016
205981_s_at	3622	ING2	inhibitor of growth family, member 2	-0.469795	-0.892777	-0.396271	0.422982	-0.0735237	-0.496506	8.27783	5.02518	0.0189437	0.133614
210511_s_at	3624	INHBA	inhibin, beta A	3.62452	2.7144	2.9542	0.91012	0.670319	-0.239801	10.6299	13.6259	0.000455524	0.0164307
204533_at	3627	CXCL10	chemokine (C-X-C motif) ligand 10	3.27955	5.05562	3.64937	-1.77607	-0.369824	1.40625	11.2568	43.6637	1.68669e-06	0.000376094
202794_at	3628	INPP1	inositol polyphosphate-1-phosphatase	-0.714176	-0.74415	-0.62268	0.0299738	-0.091496	-0.12147	8.15572	2.1663	0.148265	0.415978
227087_at	3631	INPP4A	inositol polyphosphate-4-phosphatase, type I, 107kDa	-0.922896	-0.907468	-0.814737	-0.015428	-0.108159	-0.0927305	7.56095	2.36194	0.125781	0.383491
203006_at	3632	INPP5A	inositol polyphosphate-5-phosphatase, 40kDa	-0.679365	-0.448138	-0.371619	-0.231227	-0.307747	-0.0765194	6.56259	7.98173	0.00394286	0.0559256
213804_at	3633	INPP5B	inositol polyphosphate-5-phosphatase, 75kDa	-0.235252	-0.195403	-0.266905	-0.0398491	0.0316537	0.0715027	6.65758	0.520354	0.676756	0.887474
203332_s_at	3635	INPP5D	inositol polyphosphate-5-phosphatase, 145kDa	-0.198377	-0.251168	-0.368348	0.0527907	0.169971	0.117181	7.46077	0.352542	0.788228	0.941707
201598_s_at	3636	INPPL1	inositol polyphosphate phosphatase-like 1	-0.0313833	-0.372676	-0.253944	0.341293	0.222561	-0.118732	7.83523	1.80819	0.202441	0.492596
201627_s_at	3638	INSIG1	insulin induced gene 1	1.12355	0.891737	1.06805	0.231818	0.0555056	-0.176312	10.5843	11.339	0.000992468	0.0256916
214400_at	3640	INSL3	insulin-like 3 (Leydig cell)	-0.336382	-0.129251	-0.0881118	-0.20713	-0.24827	-0.0411393	4.44753	1.19727	0.354843	0.657606
210938_at	3651	PDX1	pancreatic and duodenal homeobox 1	0.343811	0.150173	0.181222	0.193638	0.162589	-0.0310494	5.39293	1.27672	0.329236	0.632652
219843_at	3652	IPP	intracisternal A particle-promoted polypeptide	-0.160279	-0.308989	-0.36589	0.14871	0.20561	0.0569004	5.65872	1.24993	0.337638	0.641245
1555784_s_at	3654	IRAK1	interleukin-1 receptor-associated kinase 1	0.428684	0.105206	0.290234	0.323478	0.13845	-0.185028	6.33802	1.49929	0.267681	0.566751
215177_s_at	3655	ITGA6	integrin, alpha 6	0.830407	0.804843	0.90755	0.0255637	-0.0771426	-0.102706	7.91745	0.280566	0.838371	0.964584
231779_at	3656	IRAK2	interleukin-1 receptor-associated kinase 2	2.74408	2.5775	2.58924	0.166585	0.154839	-0.0117464	9.04442	56.2769	4.48736e-07	0.00013758
214666_x_at	3658	IREB2	iron-responsive element binding protein 2	-0.534057	-0.334813	-0.16287	-0.199245	-0.371187	-0.171942	5.52785	2.3107	0.131266	0.390377
238725_at	3659	IRF1	interferon regulatory factor 1	1.24471	1.61267	1.52548	-0.36796	-0.280767	0.0871934	10.5872	1.33589	0.311476	0.615316
203275_at	3660	IRF2	interferon regulatory factor 2	-0.2483	0.515958	0.0149046	-0.764259	-0.263205	0.501054	7.38786	3.15923	0.066963	0.272976
202621_at	3661	IRF3	interferon regulatory factor 3	-0.469662	-0.45641	-0.4684	-0.0132517	-0.00126208	0.0119896	7.55807	1.2922	0.324484	0.626676
204562_at	3662	IRF4	interferon regulatory factor 4	0.932255	1.53905	0.814804	-0.606799	0.117451	0.72425	8.73427	1.64319	0.234736	0.528938
239412_at	3663	IRF5	interferon regulatory factor 5	0.243224	0.373542	0.298972	-0.130318	-0.0557487	0.0745697	7.33937	0.0739528	0.972764	0.99586
208436_s_at	3665	IRF7	interferon regulatory factor 7	0.37009	1.99404	0.336578	-1.62395	0.0335122	1.65746	7.50706	7.26682	0.00555194	0.0669166
204698_at	3669	ISG20	interferon stimulated exonuclease gene 20kDa	0.558403	2.82725	0.73002	-2.26885	-0.171617	2.09723	8.24864	5.14717	0.0175944	0.128341
227314_at	3673	ITGA2	integrin, alpha 2 (CD49B, alpha 2 subunit of VLA-2 receptor)	-1.43036	-1.43073	-1.47803	0.000372636	0.0476687	0.047296	3.92684	4.49051	0.0264904	0.160331
206493_at	3674	ITGA2B	integrin, alpha 2b (platelet glycoprotein IIb of IIb/IIIa complex, antigen CD41)	0.219861	0.138066	0.138628	0.0817949	0.0812329	-0.000562048	5.68419	0.534481	0.667884	0.882507
201474_s_at	3675	ITGA3	integrin, alpha 3 (antigen CD49C, alpha 3 subunit of VLA-3 receptor)	0.411846	0.177755	0.234645	0.234091	0.177201	-0.05689	7.06483	0.388962	0.763218	0.930075
213416_at	3676	ITGA4	integrin, alpha 4 (antigen CD49D, alpha 4 subunit of VLA-4 receptor)	-0.450812	-0.552977	-0.338205	0.102165	-0.112607	-0.214772	7.59343	0.117963	0.947715	0.994562
201389_at	3678	ITGA5	integrin, alpha 5 (fibronectin receptor, alpha polypeptide)	0.233549	-0.182468	-0.157462	0.416017	0.391011	-0.0250055	9.518	1.29047	0.325013	0.626951
209663_s_at	3679	ITGA7	integrin, alpha 7	-0.194185	-0.289232	-0.127418	0.0950472	-0.0667668	-0.161814	6.59426	0.417992	0.74356	0.919817
1560686_at	3681	ITGAD	integrin, alpha D	0.221542	0.0937414	0.0998098	0.1278	0.121732	-0.00606837	6.04135	0.485764	0.69885	0.899624
205055_at	3682	ITGAE	integrin, alpha E (antigen CD103, human mucosal lymphocyte antigen 1; alpha polypeptide)	-0.467268	-0.571366	-0.393315	0.104098	-0.0739528	-0.17805	9.79055	4.68487	0.0233985	0.14909
1554240_a_at	3683	ITGAL	integrin, alpha L (antigen CD11A (p180), lymphocyte function-associated antigen 1; alpha polypeptide)	0.159664	-0.370138	-0.274317	0.529802	0.43398	-0.0958212	8.40512	1.09132	0.392393	0.692279
202351_at	3685	ITGAV	integrin, alpha V (vitronectin receptor, alpha polypeptide, antigen CD51)	0.148679	0.0879969	0.188482	0.0606818	-0.0398032	-0.100485	9.89748	0.0395523	0.988931	0.998737
210184_at	3687	ITGAX	integrin, alpha X (complement component 3 receptor 4 subunit)	0.256774	-0.169233	-0.225149	0.426006	0.481922	0.055916	10.851	1.04752	0.40914	0.706081
236988_x_at	3689	ITGB2	integrin, beta 2 (complement component 3 receptor 3 and 4 subunit)	-0.37076	0.0221698	0.133096	-0.392929	-0.503856	-0.110926	6.56972	1.82425	0.199574	0.488894
204627_s_at	3690	ITGB3	integrin, beta 3 (platelet glycoprotein IIIa, antigen CD61)	0.218413	0.419444	0.336003	-0.201031	-0.117591	0.0834409	5.51505	1.55471	0.254416	0.550473
201124_at	3693	ITGB5	integrin, beta 5	-0.408901	-0.241299	-0.366039	-0.167601	-0.0428619	0.124739	5.95385	1.93959	0.180297	0.46513
205718_at	3695	ITGB7	integrin, beta 7	-0.383141	-0.665583	-0.530119	0.282442	0.146979	-0.135463	7.99349	0.30988	0.817881	0.956128
226189_at	3696	ITGB8	integrin, beta 8	3.29657	3.35844	3.38481	-0.0618693	-0.088243	-0.0263736	8.0268	88.2832	4.05833e-08	2.34213e-05
210888_s_at	3697	ITIH1	inter-alpha (globulin) inhibitor H1	0.0760264	-0.090902	-0.0609351	0.166928	0.136962	-0.029967	5.00095	0.361643	0.781946	0.93912
37201_at	3700	ITIH4	inter-alpha (globulin) inhibitor H4 (plasma Kallikrein-sensitive glycoprotein)	-0.0940915	0.0717948	-0.317418	-0.165886	0.223327	0.389213	4.9349	1.69	0.225019	0.518718
211339_s_at	3702	ITK	IL2-inducible T-cell kinase	0.792694	0.981659	0.934792	-0.188965	-0.142098	0.0468672	8.77497	0.443067	0.726812	0.912328
202223_at	3703	STT3A	STT3, subunit of the oligosaccharyltransferase complex, homolog A (S. cerevisiae)	0.0990995	-0.0811993	0.0503933	0.180299	0.0487062	-0.131593	8.08456	0.117608	0.947931	0.994562
203723_at	3707	ITPKB	inositol 1,4,5-trisphosphate 3-kinase B	-0.805998	-0.976593	-0.629778	0.170595	-0.17622	-0.346815	7.57838	6.76083	0.00716576	0.0776863
211323_s_at	3708	ITPR1	inositol 1,4,5-triphosphate receptor, type 1	-0.793172	-0.54709	-0.49121	-0.246082	-0.301962	-0.0558803	8.0807	3.69086	0.0454476	0.217055
202660_at	3709	ITPR2	inositol 1,4,5-triphosphate receptor, type 2	-0.209138	0.00706202	-0.0952018	-0.2162	-0.113936	0.102264	5.95495	0.363898	0.780393	0.938641
201189_s_at	3710	ITPR3	inositol 1,4,5-triphosphate receptor, type 3	0.572394	0.158798	0.22289	0.413595	0.349504	-0.0640918	7.18359	0.751112	0.543671	0.803696
216958_s_at	3712	IVD	isovaleryl Coenzyme A dehydrogenase	-0.637242	-0.543805	-0.458189	-0.0934371	-0.179052	-0.0856154	6.55436	3.14913	0.0674741	0.274342
32137_at	3714	JAG2	jagged 2	-0.0674907	-0.0989371	-0.0832961	0.0314464	0.0158054	-0.015641	5.96238	0.0965491	0.96037	0.995523
1552611_a_at	3716	JAK1	Janus kinase 1	-0.414365	0.0510528	0.179706	-0.465418	-0.594071	-0.128653	7.64664	1.73746	0.215627	0.506939
205841_at	3717	JAK2	Janus kinase 2	0.525404	1.15306	0.733361	-0.627656	-0.207957	0.419699	7.43089	1.83473	0.19773	0.48693
227677_at	3718	JAK3	Janus kinase 3	0.616019	0.382777	0.258652	0.233242	0.357367	0.124125	8.04139	0.42015	0.74211	0.918834
203297_s_at	3720	JARID2	jumonji, AT rich interactive domain 2	-0.0121069	-0.490361	-0.413285	0.478255	0.401178	-0.0770768	9.44883	2.40352	0.121523	0.376227
201465_s_at	3725	JUN	jun oncogene	1.19906	0.791352	1.36149	0.407703	-0.162431	-0.570135	7.75299	13.0509	0.000548645	0.0184341
201473_at	3726	JUNB	jun B proto-oncogene	0.96889	0.688258	0.68114	0.280631	0.28775	0.00711841	9.84411	8.08765	0.00375426	0.0547296
203752_s_at	3727	JUND	jun D proto-oncogene	0.0437885	-0.174559	0.0609331	0.218348	-0.0171446	-0.235492	11.6208	0.414168	0.746134	0.920925
205206_at	3730	KAL1	Kallmann syndrome 1 sequence	0.0097034	0.212515	0.197861	-0.202811	-0.188158	0.0146534	5.45177	0.113369	0.950493	0.994835
203904_x_at	3732	CD82	CD82 molecule	0.706062	0.460601	0.700226	0.245461	0.00583609	-0.239625	9.45584	12.8342	0.000589417	0.0195002
207237_at	3738	KCNA3	potassium voltage-gated channel, shaker-related subfamily, member 3	0.257292	0.407806	0.132977	-0.150514	0.124315	0.274829	6.04074	0.270662	0.845297	0.96759
205616_at	3742	KCNA6	potassium voltage-gated channel, shaker-related subfamily, member 6	0.190107	0.35445	0.209608	-0.164344	-0.019501	0.144843	5.9743	0.866465	0.486675	0.766661
230531_at	3748	KCNC3	potassium voltage-gated channel, Shaw-related subfamily, member 3	0.562408	0.173949	0.317813	0.388459	0.244595	-0.143864	5.65709	2.2553	0.137509	0.400187
235467_s_at	3749	KCNC4	potassium voltage-gated channel, Shaw-related subfamily, member 4	-0.198921	-0.263104	-0.148103	0.0641831	-0.0508173	-0.115	4.39222	0.419465	0.74257	0.919172
211301_at	3752	KCND3	potassium voltage-gated channel, Shal-related subfamily, member 3	0.166148	0.0975841	-0.012143	0.0685644	0.178291	0.109727	4.95014	0.392718	0.76066	0.9296
236407_at	3753	KCNE1	potassium voltage-gated channel, Isk-related family, member 1	0.173344	0.563869	0.556075	-0.390525	-0.38273	0.00779443	6.67088	1.04182	0.411372	0.707874
210403_s_at	3758	KCNJ1	potassium inwardly-rectifying channel, subfamily J, member 1	0.0948288	0.386239	0.398106	-0.29141	-0.303277	-0.011867	6.87763	0.267278	0.847663	0.9677
206765_at	3759	KCNJ2	potassium inwardly-rectifying channel, subfamily J, member 2	1.62673	1.24027	0.802142	0.38646	0.824589	0.438129	8.4172	3.53034	0.0509588	0.231542
208359_s_at	3761	KCNJ4	potassium inwardly-rectifying channel, subfamily J, member 4	-0.0185092	-0.202441	-0.21283	0.183931	0.194321	0.0103897	4.88875	0.581353	0.639106	0.866832
210454_s_at	3763	KCNJ6	potassium inwardly-rectifying channel, subfamily J, member 6	0.205335	-0.0195083	0.119592	0.224843	0.0857427	-0.139101	4.63273	0.844405	0.497098	0.774008
205303_at	3764	KCNJ8	potassium inwardly-rectifying channel, subfamily J, member 8	0.198295	-0.0268222	0.0821056	0.225117	0.116189	-0.108928	4.24614	0.753804	0.54227	0.802931
231740_at	3767	KCNJ11	potassium inwardly-rectifying channel, subfamily J, member 11	0.101347	0.174484	0.415297	-0.0731373	-0.313951	-0.240813	4.5882	1.9872	0.172962	0.454235
210119_at	3772	KCNJ15	potassium inwardly-rectifying channel, subfamily J, member 15	-0.210879	0.109858	-0.205265	-0.320737	-0.00561433	0.315123	4.6471	1.21054	0.350422	0.653237
221584_s_at	3778	KCNMA1	potassium large conductance calcium-activated channel, subfamily M, alpha member 1	0.430311	0.805786	0.589567	-0.375474	-0.159255	0.216219	7.56086	1.37871	0.299281	0.603172
209948_at	3779	KCNMB1	potassium large conductance calcium-activated channel, subfamily M, beta member 1	0.6521	0.641393	0.678658	0.0107067	-0.0265577	-0.0372644	6.73707	1.78162	0.207283	0.497851
205902_at	3782	KCNN3	potassium intermediate/small conductance calcium-activated channel, subfamily N, member 3	0.405831	0.235357	0.18989	0.170474	0.215941	0.0454669	5.86512	1.6567	0.231883	0.526256
204401_at	3783	KCNN4	potassium intermediate/small conductance calcium-activated channel, subfamily N, member 4	0.428837	-0.0883697	0.420965	0.517206	0.00787124	-0.509335	9.18828	2.55368	0.107469	0.352045
211486_s_at	3785	KCNQ2	potassium voltage-gated channel, KQT-like subfamily, member 2	0.200609	0.048818	0.0405617	0.151791	0.160047	0.00825621	5.38417	0.259518	0.853084	0.968817
207366_at	3787	KCNS1	potassium voltage-gated channel, delayed-rectifier, subfamily S, member 1	0.315989	0.214406	0.148397	0.101583	0.167592	0.0660094	7.16539	0.733867	0.552731	0.811075
1554212_s_at	3788	KCNS2	potassium voltage-gated channel, delayed-rectifier, subfamily S, member 2	0.343603	0.377839	0.320854	-0.0342365	0.0227483	0.0569848	5.68889	2.64	0.100242	0.338666
203934_at	3791	KDR	kinase insert domain receptor (a type III receptor tyrosine kinase)	0.0789774	0.166199	0.327961	-0.0872219	-0.248984	-0.161762	3.75105	1.52896	0.260485	0.557414
203087_s_at	3796	KIF2A	kinesin heavy chain member 2A	-0.947085	-0.924401	-0.582578	-0.0226846	-0.364508	-0.341823	8.99658	4.89739	0.020489	0.139017
201992_s_at	3799	KIF5B	kinesin family member 5B	0.293214	0.369129	0.403483	-0.0759145	-0.110269	-0.0343542	8.49425	1.82931	0.198681	0.487925
203130_s_at	3800	KIF5C	kinesin family member 5C	-0.344558	-0.237061	-0.325132	-0.107498	-0.0194262	0.0880714	5.44669	0.930726	0.457554	0.746559
209661_at	3801	KIFC3	kinesin family member C3	0.0587488	0.0625403	0.0952264	-0.00379147	-0.0364776	-0.0326861	6.69683	0.0589961	0.980269	0.997693
208179_x_at	3804	KIR2DL3	killer cell immunoglobulin-like receptor, two domains, long cytoplasmic tail, 3	0.0531376	-0.00522273	0.0968101	0.0583604	-0.0436725	-0.102033	5.92859	0.164753	0.917938	0.989985
205051_s_at	3815	KIT	v-kit Hardy-Zuckerman 4 feline sarcoma viral oncogene homolog	0.345889	-0.272641	0.018279	0.618529	0.32761	-0.29092	5.47741	3.26688	0.0617845	0.260717
209855_s_at	3817	KLK2	kallikrein-related peptidase 2	0.353704	0.330295	0.320432	0.023409	0.033272	0.00986302	5.44516	2.87072	0.0835228	0.308177
214470_at	3820	KLRB1	killer cell lectin-like receptor subfamily B, member 1	-0.344775	-0.512888	-0.157896	0.168113	-0.186879	-0.354992	7.71007	0.0314058	0.992096	0.999231
210606_x_at	3824	KLRD1	killer cell lectin-like receptor subfamily D, member 1	-0.64955	-0.749821	-0.510075	0.100271	-0.139475	-0.239746	6.98516	0.300276	0.824589	0.958167
232814_x_at	3831	KLC1	kinesin light chain 1	0.376105	0.0237734	-0.196312	0.352331	0.572417	0.220086	8.17356	1.55228	0.254981	0.551139
204444_at	3832	KIF11	kinesin family member 11	-0.899167	-0.704761	-0.630235	-0.194406	-0.268932	-0.0745264	6.16281	0.643937	0.602302	0.842646
216969_s_at	3835	KIF22	kinesin family member 22	-0.465284	-0.0534371	-0.204343	-0.411846	-0.26094	0.150906	5.29714	1.01418	0.422388	0.717336
202059_s_at	3836	KPNA1	karyopherin alpha 1 (importin alpha 5)	0.339833	0.194717	0.244367	0.145116	0.0954667	-0.0496493	8.1089	0.581287	0.639146	0.866832
213574_s_at	3837	KPNB1	karyopherin (importin) beta 1	-0.181252	-0.389293	-0.282055	0.208041	0.100803	-0.107238	8.93824	0.433775	0.732992	0.91463
201088_at	3838	KPNA2	karyopherin alpha 2 (RAG cohort 1, importin alpha 1)	-0.467531	-0.56602	-0.3113	0.0984889	-0.156231	-0.25472	10.1038	1.37701	0.299754	0.603879
221502_at	3839	KPNA3	karyopherin alpha 3 (importin alpha 4)	-0.0118305	-0.106471	0.0970184	0.0946405	-0.108849	-0.203489	9.17501	0.382071	0.767923	0.931643
209653_at	3840	KPNA4	karyopherin alpha 4 (importin alpha 3)	0.547613	0.670913	0.754244	-0.1233	-0.206631	-0.083331	8.40236	1.94147	0.18	0.464767
206241_at	3841	KPNA5	karyopherin alpha 5 (importin alpha 6)	-0.370134	0.332558	-0.00597594	-0.702692	-0.364158	0.338534	4.02995	2.36489	0.125474	0.383258
221829_s_at	3842	TNPO1	transportin 1	-0.0676736	-0.697692	-0.573515	0.630018	0.505842	-0.124176	10.7028	2.52088	0.110371	0.357141
211953_s_at	3843	IPO5	importin 5	-0.475192	-0.293734	-0.299464	-0.181458	-0.175729	0.00572926	6.93275	1.06233	0.403394	0.701357
214352_s_at	3845	KRAS	v-Ki-ras2 Kirsten rat sarcoma viral oncogene homolog	0.161342	-0.210957	0.0104431	0.372298	0.150899	-0.2214	9.60233	0.497448	0.691329	0.895087
213287_s_at	3858	KRT10	keratin 10	-0.628908	-0.563964	-0.393088	-0.0649439	-0.235819	-0.170876	9.1367	1.49304	0.269224	0.569014
212236_x_at	3872	KRT17	keratin 17	0.206966	0.014126	0.0795322	0.19284	0.127434	-0.0654062	6.71691	0.527253	0.672412	0.885196
201596_x_at	3875	KRT18	keratin 18	-0.459971	-0.60125	-0.430047	0.141279	-0.0299233	-0.171202	5.53866	2.22653	0.140885	0.405145
213711_at	3887	KRT81	keratin 81	0.25139	0.0344404	0.163878	0.21695	0.0875117	-0.129438	5.41424	0.685843	0.578716	0.828268
233158_at	3888	KRT82	keratin 82	0.283783	0.214155	0.168878	0.0696279	0.114905	0.0452771	6.48109	1.08307	0.39549	0.695274
200914_x_at	3895	KTN1	kinectin 1 (kinesin receptor)	-0.191383	-0.180747	-0.204375	-0.0106352	0.0129929	0.0236282	8.20276	0.267784	0.84731	0.9677
204585_s_at	3897	L1CAM	L1 cell adhesion molecule	0.406595	0.228575	0.325645	0.17802	0.0809498	-0.0970702	5.39318	1.33177	0.312678	0.616124
203287_at	3898	LAD1	ladinin 1	0.265265	0.068053	0.108804	0.197212	0.15646	-0.0407511	6.29522	0.641888	0.603477	0.843759
206486_at	3902	LAG3	lymphocyte-activation gene 3	0.27862	0.312788	0.397792	-0.0341673	-0.119172	-0.0850047	7.75896	0.0984905	0.959255	0.995523
210644_s_at	3903	LAIR1	leukocyte-associated immunoglobulin-like receptor 1	-0.180697	-0.264459	-0.0771984	0.0837611	-0.103499	-0.18726	9.26247	0.414808	0.745703	0.920925
207509_s_at	3904	LAIR2	leukocyte-associated immunoglobulin-like receptor 2	-0.415403	-0.516224	-0.282846	0.100821	-0.132557	-0.233378	9.09638	1.99125	0.172355	0.454196
205116_at	3908	LAMA2	laminin, alpha 2	0.240752	0.411508	0.2998	-0.170756	-0.0590481	0.111708	5.50473	1.51613	0.263571	0.560931
229570_at	3911	LAMA5	laminin, alpha 5	0.356347	0.406959	0.240525	-0.0506118	0.115822	0.166434	6.70143	1.83666	0.197392	0.486463
216264_s_at	3913	LAMB2	laminin, beta 2 (laminin S)	0.385399	0.180182	0.16205	0.205217	0.223349	0.018132	5.81677	1.47553	0.273602	0.573448
209270_at	3914	LAMB3	laminin, beta 3	0.639207	0.658178	0.674538	-0.0189707	-0.035331	-0.0163603	5.85418	6.88553	0.00672188	0.0749414
200770_s_at	3915	LAMC1	laminin, gamma 1 (formerly LAMB2)	0.763724	0.411066	0.506478	0.352658	0.257245	-0.0954125	7.93289	0.940614	0.453234	0.742598
201552_at	3916	LAMP1	lysosomal-associated membrane protein 1	0.16015	0.0290736	0.209564	0.131076	-0.0494137	-0.18049	11.3956	0.118864	0.947166	0.994562
226671_at	3920	LAMP2	lysosomal-associated membrane protein 2	-0.028172	0.211017	0.287595	-0.239189	-0.315767	-0.0765787	7.25308	0.871841	0.484168	0.765488
200783_s_at	3925	STMN1	stathmin 1	-0.410846	-0.163161	-0.13078	-0.247685	-0.280066	-0.0323817	7.76699	0.12315	0.944542	0.994562
200618_at	3927	LASP1	LIM and SH3 protein 1	-0.315525	-0.459092	-0.273512	0.143567	-0.0420125	-0.18558	11.4013	2.79247	0.0888028	0.319242
211652_s_at	3929	LBP	lipopolysaccharide binding protein	0.338973	0.2747	0.194698	0.0642732	0.144275	0.0800021	5.73222	1.93657	0.180773	0.465202
201795_at	3930	LBR	lamin B receptor	-0.910813	-1.00561	-0.867827	0.0947946	-0.0429862	-0.137781	9.21686	4.54317	0.0256079	0.158017
204891_s_at	3932	LCK	lymphocyte-specific protein tyrosine kinase	0.304656	-0.0354764	0.390286	0.340132	-0.0856298	-0.425762	9.01829	0.0565655	0.981426	0.997693
205269_at	3937	LCP2	lymphocyte cytosolic protein 2 (SH2 domain containing leukocyte protein of 76kDa)	0.569934	0.945017	0.662433	-0.375083	-0.0924994	0.282583	10.4419	1.40271	0.292675	0.594869
201030_x_at	3945	LDHB	lactate dehydrogenase B	-0.479704	-0.63087	-0.409226	0.151166	-0.0704771	-0.221644	11.9885	4.5332	0.0257723	0.15816
202068_s_at	3949	LDLR	low density lipoprotein receptor	1.84908	1.37358	1.50634	0.475505	0.34274	-0.132765	9.86357	26.5337	2.07473e-05	0.00178554
207092_at	3952	LEP	leptin	-0.233963	-0.15559	-0.0533224	-0.0783735	-0.180641	-0.102268	4.04743	0.969513	0.440846	0.733873
209894_at	3953	LEPR	leptin receptor	-0.702947	-0.409674	-0.434739	-0.293273	-0.268208	0.0250649	4.76222	0.890135	0.475736	0.760383
228762_at	3955	LFNG	LFNG O-fucosylpeptide 3-beta-N-acetylglucosaminyltransferase	-0.478433	-0.714151	-0.228535	0.235718	-0.249898	-0.485616	7.60013	3.15796	0.0670268	0.272976
201105_at	3956	LGALS1	lectin, galactoside-binding, soluble, 1	-0.152926	-0.184837	-0.127567	0.0319113	-0.0253588	-0.0572701	13.0125	0.212306	0.885838	0.979752
208450_at	3957	LGALS2	lectin, galactoside-binding, soluble, 2	-0.192883	-0.244921	-0.252181	0.0520384	0.0592976	0.00725922	9.37645	0.0777801	0.970747	0.99586
1557197_a_at	3958	LGALS3	lectin, galactoside-binding, soluble, 3	0.113336	0.131989	0.0667977	-0.0186532	0.046538	0.0651911	3.87596	0.122912	0.944688	0.994562
200923_at	3959	LGALS3BP	lectin, galactoside-binding, soluble, 3 binding protein	0.463409	0.466254	0.492914	-0.00284454	-0.0295052	-0.0266607	9.09006	0.620616	0.615797	0.851887
210732_s_at	3964	LGALS8	lectin, galactoside-binding, soluble, 8	-0.56567	-0.14343	-0.237138	-0.42224	-0.328532	0.0937081	8.49262	1.15464	0.369468	0.670399
214471_x_at	3972	LHB	luteinizing hormone beta polypeptide	0.260441	0.103463	0.103591	0.156978	0.15685	-0.000127297	6.26229	0.640448	0.604305	0.844282
205266_at	3976	LIF	leukemia inhibitory factor (cholinergic differentiation factor)	2.54541	1.67026	1.78225	0.87515	0.763154	-0.111996	9.07609	17.1275	0.000164701	0.00824103
206235_at	3981	LIG4	ligase IV, DNA, ATP-dependent	-0.329765	-0.0831197	-0.0399011	-0.246645	-0.289864	-0.0432186	7.40896	0.955922	0.446628	0.737883
220519_s_at	3982	LIM2	lens intrinsic membrane protein 2, 19kDa	0.115835	-0.274072	-0.0858798	0.389907	0.201715	-0.188192	5.09532	1.47378	0.274042	0.573758
200965_s_at	3983	ABLIM1	actin binding LIM protein 1	0.496716	-0.0193087	0.28285	0.516025	0.213866	-0.302159	6.26018	2.32437	0.129777	0.388607
208372_s_at	3984	LIMK1	LIM domain kinase 1	0.263577	0.22577	0.502874	0.037807	-0.239298	-0.277104	6.43347	0.589858	0.633994	0.863066
202193_at	3985	LIMK2	LIM domain kinase 2	0.604913	1.0786	0.960668	-0.473683	-0.355754	0.117928	7.5926	1.16775	0.364902	0.66618
1570259_at	3987	LIMS1	LIM and senescent cell antigen-like domains 1	0.186546	-0.0325688	0.0442122	0.219115	0.142334	-0.076781	3.50136	0.63566	0.607062	0.845231
201847_at	3988	LIPA	lipase A, lysosomal acid, cholesterol esterase	-0.104357	-0.0190169	0.0100564	-0.0853397	-0.114413	-0.0290733	13.5555	0.150922	0.92698	0.992107
208963_x_at	3992	FADS1	fatty acid desaturase 1	0.13283	-0.200292	-0.200056	0.333122	0.332886	-0.000235985	8.25614	0.680199	0.581842	0.829451
216080_s_at	3995	FADS3	fatty acid desaturase 3	0.287101	0.0207303	0.11741	0.26637	0.16969	-0.0966802	8.00332	0.50931	0.683753	0.892203
206123_at	3996	LLGL1	lethal giant larvae homolog 1 (Drosophila)	0.206063	0.37629	0.153539	-0.170228	0.0525238	0.222752	6.77102	1.06863	0.400975	0.69875
203293_s_at	3998	LMAN1	lectin, mannose-binding, 1	-0.617572	-0.347113	-0.193039	-0.270459	-0.424533	-0.154073	6.75798	1.63123	0.237293	0.530479
203411_s_at	4000	LMNA	lamin A/C	0.53762	0.158504	0.351571	0.379117	0.186049	-0.193067	8.67827	0.761277	0.538397	0.800249
203276_at	4001	LMNB1	lamin B1	-0.0426736	0.227231	0.265371	-0.269905	-0.308045	-0.03814	6.09278	0.293646	0.829224	0.960563
204249_s_at	4005	LMO2	LIM domain only 2 (rhombotin-like 1)	-0.843647	-0.111198	-0.634739	-0.732449	-0.208908	0.523541	8.21112	1.59637	0.244928	0.538425
231866_at	4012	LNPEP	leucyl/cystinyl aminopeptidase	-0.528357	-0.480298	-0.925491	-0.0480592	0.397134	0.445193	7.34153	5.32203	0.0158514	0.1232
210102_at	4013	VWA5A	von Willebrand factor A domain containing 5A	-1.14394	-1.04287	-0.930863	-0.10107	-0.213075	-0.112006	7.07549	3.64742	0.0468674	0.22016
213640_s_at	4015	LOX	lysyl oxidase	-0.0373558	-0.0245163	-0.0992968	-0.0128395	0.061941	0.0747805	4.30891	0.105079	0.955421	0.994988
203548_s_at	4023	LPL	lipoprotein lipase	0.136319	-0.248526	-0.111465	0.384844	0.247783	-0.137061	11.7334	0.942691	0.452331	0.741863
243874_at	4026	LPP	LIM domain containing preferred translocation partner in lipoma	0.422473	0.112163	0.187175	0.310311	0.235298	-0.0750128	3.69784	2.02544	0.167317	0.448226
35974_at	4033	LRMP	lymphoid-restricted membrane protein	-1.54232	-1.49309	-1.38936	-0.0492297	-0.152965	-0.103735	6.26436	3.82081	0.0414905	0.205173
37796_at	4034	LRCH4	leucine-rich repeats and calponin homology (CH) domain containing 4	0.328276	0.183257	0.0525852	0.145019	0.275691	0.130672	6.69916	1.89464	0.187546	0.473987
200784_s_at	4035	LRP1	low density lipoprotein-related protein 1 (alpha-2-macroglobulin receptor)	0.616828	0.253173	0.28408	0.363655	0.332748	-0.0309075	8.25818	1.11892	0.382221	0.682891
204381_at	4037	LRP3	low density lipoprotein receptor-related protein 3	-0.0459876	-0.221245	-0.0404472	0.175257	-0.00554039	-0.180798	7.53849	0.521099	0.676286	0.887474
203523_at	4046	LSP1	lymphocyte-specific protein 1	-0.0898657	-0.238568	-0.161597	0.148702	0.0717311	-0.0769711	10.2301	0.319655	0.811062	0.951963
202245_at	4047	LSS	lanosterol synthase (2,3-oxidosqualene-lanosterol cyclase)	1.12668	0.758407	0.837278	0.368276	0.289405	-0.0788708	9.3524	9.42501	0.00209103	0.0399538
206975_at	4049	LTA	lymphotoxin alpha (TNF superfamily, member 1)	0.978872	0.773696	0.934569	0.205176	0.044303	-0.160873	6.24658	3.35666	0.0578196	0.249568
207339_s_at	4050	LTB	lymphotoxin beta (TNF superfamily, member 3)	-0.218067	-0.733357	-0.0715597	0.51529	-0.146507	-0.661797	8.46788	0.507822	0.6847	0.892225
219922_s_at	4054	LTBP3	latent transforming growth factor beta binding protein 3	0.226207	-0.240167	0.039616	0.466374	0.186591	-0.279783	7.28377	0.936496	0.455028	0.744046
207106_s_at	4058	LTK	leukocyte receptor tyrosine kinase	0.639249	0.282491	0.188026	0.356758	0.451223	0.0944651	5.14359	5.2334	0.0167082	0.124768
202145_at	4061	LY6E	lymphocyte antigen 6 complex, locus E	-0.0676454	0.0484319	-0.00244916	-0.116077	-0.0651962	0.0508811	9.13412	0.0296868	0.992722	0.999231
215967_s_at	4063	LY9	lymphocyte antigen 9	0.492882	0.450174	0.344496	0.0427084	0.148386	0.105678	5.85081	2.4807	0.114051	0.363797
206206_at	4064	CD180	CD180 molecule	0.0871704	0.0183103	-0.0243924	0.0688602	0.111563	0.0427026	5.52315	0.123422	0.944375	0.994562
205668_at	4065	LY75	lymphocyte antigen 75	0.319274	0.266094	0.192074	0.0531804	0.127201	0.0740204	8.21616	0.188148	0.902309	0.984667
202625_at	4067	LYN	v-yes-1 Yamaguchi sarcoma viral related oncogene homolog	0.735242	0.837204	0.844358	-0.101962	-0.109116	-0.00715331	9.44947	4.83886	0.0212459	0.142089
210116_at	4068	SH2D1A	SH2 domain protein 1A	-0.179263	-0.207056	0.176746	0.0277935	-0.356009	-0.383802	7.16837	0.0501551	0.984381	0.997798
1555745_a_at	4069	LYZ	lysozyme (renal amyloidosis)	-0.120015	0.0137221	-0.0540734	-0.133737	-0.0659412	0.0677955	13.5219	0.190885	0.900457	0.984247
202286_s_at	4070	TACSTD2	tumor-associated calcium signal transducer 2	-2.46181	-2.38691	-2.36517	-0.0749027	-0.0966401	-0.0217374	7.34017	41.2604	2.258e-06	0.000443064
215034_s_at	4071	TM4SF1	transmembrane 4 L six family member 1	-0.222993	-0.263044	-0.0923766	0.0400506	-0.130617	-0.170667	6.99939	0.0255379	0.994166	0.999347
200901_s_at	4074	M6PR	mannose-6-phosphate receptor (cation dependent)	0.23256	0.0275094	0.129046	0.205051	0.103514	-0.101537	11.0078	0.462882	0.713744	0.906813
226990_at	4076	CAPRIN1	cell cycle associated protein 1	-0.233893	-0.197516	-0.107106	-0.0363778	-0.126787	-0.0904093	6.14313	0.388808	0.763323	0.930075
201384_s_at	4077	NBR1	neighbor of BRCA1 gene 1	-0.503785	-0.602605	-0.520079	0.0988196	0.0162936	-0.082526	9.06471	4.02184	0.0361328	0.189184
201670_s_at	4082	MARCKS	myristoylated alanine-rich protein kinase C substrate	4.86394	4.57142	4.55322	0.292518	0.310717	0.0181988	8.66231	36.4992	4.22519e-06	0.000679563
226275_at	4084	MXD1	MAX dimerization protein 1	-0.162707	-0.0194648	-0.502328	-0.143243	0.339621	0.482864	8.19285	0.0964748	0.960412	0.995523
1554768_a_at	4085	MAD2L1	MAD2 mitotic arrest deficient-like 1 (yeast)	-1.27814	-0.991035	-0.678905	-0.287106	-0.599236	-0.312131	7.73471	2.45847	0.116148	0.367302
210993_s_at	4086	SMAD1	SMAD family member 1	-0.828371	-0.0846886	-0.547253	-0.743683	-0.281118	0.462565	4.81226	5.88106	0.0114931	0.102229
203077_s_at	4087	SMAD2	SMAD family member 2	-0.395537	-0.223384	0.0148025	-0.172153	-0.41034	-0.238186	8.04616	1.306	0.320313	0.623207
218284_at	4088	SMAD3	SMAD family member 3	-0.312126	-0.435002	-0.387824	0.122876	0.0756979	-0.0471782	5.6568	0.484168	0.699882	0.899663
202527_s_at	4089	SMAD4	SMAD family member 4	-0.221132	0.387861	0.222843	-0.608993	-0.443974	0.165019	7.34148	1.65892	0.231419	0.52558
225219_at	4090	SMAD5	SMAD family member 5	-0.738701	-0.582085	-0.646288	-0.156616	-0.0924123	0.0642038	5.83561	4.20388	0.0319668	0.177219
204790_at	4092	SMAD7	SMAD family member 7	0.706112	0.244879	0.771552	0.461234	-0.0654392	-0.526673	7.88851	2.20525	0.143444	0.408227
209348_s_at	4094	MAF	v-maf musculoaponeurotic fibrosarcoma oncogene homolog (avian)	-1.15407	-1.21972	-1.13807	0.0656493	-0.0160025	-0.0816518	8.78669	2.25209	0.137881	0.400577
224466_s_at	4097	MAFG	v-maf musculoaponeurotic fibrosarcoma oncogene homolog G (avian)	0.851028	0.343447	0.48606	0.507581	0.364968	-0.142613	7.05719	6.72244	0.00730926	0.0787169
210092_at	4116	MAGOH	mago-nashi homolog, proliferation-associated (Drosophila)	-0.30681	-0.140025	0.0459132	-0.166785	-0.352724	-0.185938	8.73135	0.353962	0.787246	0.941117
204777_s_at	4118	MAL	mal, T-cell differentiation protein	-0.609749	-1.05787	-0.433662	0.448117	-0.176086	-0.624203	6.55862	0.386941	0.764597	0.930407
208116_s_at	4121	MAN1A1	mannosidase, alpha, class 1A, member 1	-0.41081	-0.0878548	-0.108664	-0.322956	-0.302146	0.0208092	8.89672	1.08469	0.394882	0.69458
219999_at	4122	MAN2A2	mannosidase, alpha, class 2A, member 2	-0.547509	-0.757172	-0.664351	0.209662	0.116841	-0.092821	5.65709	2.08882	0.158419	0.432698
203668_at	4123	MAN2C1	mannosidase, alpha, class 2C, member 1	0.312574	0.0589586	-0.103767	0.253615	0.41634	0.162725	7.06799	1.14214	0.373877	0.67478
226538_at	4124	MAN2A1	mannosidase, alpha, class 2A, member 1	-0.14745	-0.145341	-0.213625	-0.00210879	0.0661745	0.0682833	8.69944	0.333123	0.801688	0.947862
209166_s_at	4125	MAN2B1	mannosidase, alpha, class 2B, member 1	0.573276	0.249761	0.300666	0.323515	0.272609	-0.0509051	10.2567	2.34871	0.127171	0.384631
203778_at	4126	MANBA	mannosidase, beta A, lysosomal	-0.0594065	-0.280066	-0.148622	0.220659	0.0892159	-0.131443	8.01162	0.344424	0.793846	0.94414
204388_s_at	4128	MAOA	monoamine oxidase A	-0.108099	-0.0121791	0.0158042	-0.0959197	-0.123903	-0.0279833	4.77103	0.132053	0.939011	0.99349
203151_at	4130	MAP1A	microtubule-associated protein 1A	0.169003	0.010773	0.140397	0.15823	0.0286058	-0.129624	5.79276	0.135048	0.937128	0.993171
214577_at	4131	MAP1B	microtubule-associated protein 1B	0.105089	0.0284168	-0.060307	0.0766719	0.165396	0.0887238	4.27556	0.306432	0.820288	0.956676
243_g_at	4134	MAP4	microtubule-associated protein 4	0.291218	0.158462	0.173382	0.132756	0.117836	-0.0149204	8.45454	0.4978	0.691103	0.895087
203930_s_at	4137	MAPT	microtubule-associated protein tau	0.111467	0.0825479	-0.00603902	0.028919	0.117506	0.088587	4.37319	0.131696	0.939235	0.993513
202568_s_at	4140	MARK3	MAP/microtubule affinity-regulating kinase 3	0.716112	0.44277	0.658087	0.273342	0.0580256	-0.215317	8.80988	8.57442	0.00301285	0.0486784
213671_s_at	4141	MARS	methionyl-tRNA synthetase	-0.269554	-0.47538	-0.257905	0.205826	-0.0116487	-0.217475	9.47945	2.16301	0.14868	0.416891
200769_s_at	4144	MAT2A	methionine adenosyltransferase II, alpha	-0.0943858	0.0493371	0.236745	-0.143723	-0.33113	-0.187408	7.82455	0.219499	0.880886	0.978419
206267_s_at	4145	MATK	megakaryocyte-associated tyrosine kinase	0.553049	0.372539	0.289219	0.18051	0.26383	0.08332	7.82055	1.21812	0.34792	0.651269
209332_s_at	4149	MAX	MYC associated factor X	-0.731586	-0.431819	-0.459246	-0.299767	-0.27234	0.0274275	10.0909	1.70882	0.221241	0.513744
229807_s_at	4150	MAZ	MYC-associated zinc finger protein (purine-binding transcription factor)	0.357077	0.318169	0.415273	0.0389086	-0.0581953	-0.0971039	5.08174	3.04551	0.0729893	0.286931
203353_s_at	4152	MBD1	methyl-CpG binding domain protein 1	-0.382617	-0.495729	-0.399075	0.113112	0.0164583	-0.0966539	9.10348	1.90342	0.186104	0.472267
1558111_at	4154	MBNL1	muscleblind-like (Drosophila)	2.23325	2.57144	1.9108	-0.33818	0.322458	0.660638	7.51787	23.8529	3.48057e-05	0.0026864
210136_at	4155	MBP	myelin basic protein	-1.41558	-1.72103	-1.4521	0.305446	0.0365204	-0.268926	7.86285	16.0279	0.00022238	0.00987227
205458_at	4157	MC1R	melanocortin 1 receptor (alpha melanocyte stimulating hormone receptor)	0.418387	0.161898	0.255526	0.256489	0.162861	-0.0936282	5.83083	1.38999	0.296154	0.59926
208568_at	4158	MC2R	melanocortin 2 receptor (adrenocorticotropic hormone)	0.241359	0.165997	0.201292	0.0753621	0.040067	-0.0352951	6.64211	0.522897	0.675152	0.887064
210869_s_at	4162	MCAM	melanoma cell adhesion molecule	-0.167839	-0.0471219	-0.206197	-0.120717	0.0383576	0.159075	4.7684	0.212243	0.885882	0.979752
214056_at	4170	MCL1	myeloid cell leukemia sequence 1 (BCL2-related)	1.01873	0.997481	0.518977	0.0212454	0.499749	0.478504	7.29403	3.77987	0.0426921	0.208949
202107_s_at	4171	MCM2	minichromosome maintenance complex component 2	-0.408223	-0.521178	-0.347984	0.112955	-0.0602394	-0.173194	8.76817	0.715264	0.562664	0.819015
222037_at	4173	MCM4	minichromosome maintenance complex component 4	-0.220487	-0.372759	-0.159814	0.152271	-0.0606739	-0.212945	5.75128	0.75597	0.541145	0.802288
216237_s_at	4174	MCM5	minichromosome maintenance complex component 5	-0.438988	-0.687199	-0.460197	0.248212	0.0212098	-0.227002	8.64548	1.77256	0.208965	0.499429
201930_at	4175	MCM6	minichromosome maintenance complex component 6	-0.75116	-0.836551	-0.644468	0.0853906	-0.106692	-0.192083	9.98385	2.95849	0.0780279	0.297641
208795_s_at	4176	MCM7	minichromosome maintenance complex component 7	-0.255717	-0.507429	-0.29416	0.251712	0.0384431	-0.213269	8.06356	0.436279	0.731323	0.914132
207549_x_at	4179	CD46	CD46 molecule, complement regulatory protein	-0.56122	-0.163898	-0.113605	-0.397322	-0.447615	-0.0502934	10.1312	2.395	0.122382	0.377807
202843_at	4189	DNAJB9	DnaJ (Hsp40) homolog, subfamily B, member 9	0.26108	0.383614	0.551246	-0.122534	-0.290166	-0.167632	6.20633	1.54669	0.25629	0.552507
235374_at	4190	MDH1	malate dehydrogenase 1, NAD (soluble)	-0.608086	-1.11867	-1.17004	0.510588	0.561956	0.0513683	4.91722	5.19908	0.0170544	0.1259
213333_at	4191	MDH2	malate dehydrogenase 2, NAD (mitochondrial)	-0.375885	-0.266626	-0.132347	-0.109259	-0.243538	-0.134279	6.91903	1.32138	0.315732	0.618848
209035_at	4192	MDK	midkine (neurite growth-promoting factor 2)	0.0644838	0.0173288	0.170108	0.047155	-0.105625	-0.15278	8.54658	0.231545	0.872556	0.977488
225160_x_at	4193	MDM2	Mdm2 p53 binding protein homolog (mouse)	0.504488	0.300796	0.337775	0.203692	0.166713	-0.036979	8.43658	1.36048	0.304406	0.608253
225740_x_at	4194	MDM4	Mdm4 p53 binding protein homolog (mouse)	-0.115735	-0.289784	-0.315933	0.174049	0.200198	0.0261489	6.20366	0.486872	0.698134	0.899225
204058_at	4199	ME1	malic enzyme 1, NADP(+)-dependent, cytosolic	-0.26795	-0.180953	-0.00664449	-0.0869966	-0.261305	-0.174309	8.21928	0.598083	0.629084	0.861262
210154_at	4200	ME2	malic enzyme 2, NAD(+)-dependent, mitochondrial	-0.451017	-0.270223	-0.245587	-0.180795	-0.205431	-0.0246357	8.69078	2.02934	0.166754	0.447491
208328_s_at	4205	MEF2A	myocyte enhancer factor 2A	-0.0722994	0.159231	0.196222	-0.231531	-0.268521	-0.0369906	6.99079	0.868647	0.485656	0.765794
209199_s_at	4208	MEF2C	myocyte enhancer factor 2C	-0.506817	-0.395005	-0.316739	-0.111812	-0.190078	-0.0782663	6.82061	1.21643	0.348475	0.651286
225641_at	4209	MEF2D	myocyte enhancer factor 2D	-0.426625	-0.584563	-0.339941	0.157938	-0.0866831	-0.244621	6.6304	3.45877	0.0536643	0.238343
208262_x_at	4210	MEFV	Mediterranean fever	-0.0711962	0.291514	0.137902	-0.36271	-0.209098	0.153612	6.20722	0.783325	0.527128	0.794731
214077_x_at	4213	MEIS3P1	Meis homeobox 3 pseudogene 1	0.150348	0.310373	0.267737	-0.160024	-0.117389	0.0426357	6.02357	0.591028	0.633294	0.862658
225927_at	4214	MAP3K1	mitogen-activated protein kinase kinase kinase 1	-0.429	-0.9487	-0.508246	0.519701	0.0792461	-0.440455	7.08409	3.17223	0.0663117	0.271416
204089_x_at	4216	MAP3K4	mitogen-activated protein kinase kinase kinase 4	0.558283	0.448103	0.369701	0.11018	0.188582	0.0784022	8.45082	1.90043	0.186594	0.472799
203836_s_at	4217	MAP3K5	mitogen-activated protein kinase kinase kinase 5	0.596563	0.289563	0.332146	0.307	0.264417	-0.0425835	8.47497	1.79347	0.205109	0.494792
206000_at	4224	MEP1A	meprin A, alpha (PABA peptide hydrolase)	0.109435	-0.0277025	0.0362786	0.137137	0.0731563	-0.0639811	5.81247	0.139199	0.9345	0.992654
203510_at	4233	MET	met proto-oncogene (hepatocyte growth factor receptor)	0.219452	-0.0528583	0.160171	0.27231	0.0592808	-0.213029	7.53217	0.236379	0.869202	0.97613
204027_s_at	4234	METTL1	methyltransferase like 1	-0.0260186	-0.11185	0.00500997	0.0858313	-0.0310286	-0.11686	7.88653	0.130786	0.939804	0.993901
203406_at	4236	MFAP1	microfibrillar-associated protein 1	-0.339733	-0.424248	-0.152671	0.0845156	-0.187062	-0.271577	9.34981	1.34377	0.309191	0.613108
1552312_a_at	4238	MFAP3	microfibrillar-associated protein 3	-0.681301	-0.140589	0.130668	-0.540712	-0.811969	-0.271257	5.98232	2.76219	0.090949	0.322759
204152_s_at	4242	MFNG	MFNG O-fucosylpeptide 3-beta-N-acetylglucosaminyltransferase	-0.743531	-0.624674	-0.192804	-0.118857	-0.550727	-0.431871	6.68478	1.60501	0.243009	0.536738
201126_s_at	4245	MGAT1	mannosyl (alpha-1,3-)-glycoprotein beta-1,2-N-acetylglucosaminyltransferase	0.142106	-0.124806	0.0487912	0.266912	0.0933152	-0.173597	9.6393	0.484519	0.699654	0.899663
203102_s_at	4247	MGAT2	mannosyl (alpha-1,6-)-glycoprotein beta-1,2-N-acetylglucosaminyltransferase	-0.094241	-0.150186	0.0208734	0.0559448	-0.115114	-0.171059	9.5416	0.223484	0.878136	0.977755
208058_s_at	4248	MGAT3	mannosyl (beta-1,4-)-glycoprotein beta-1,4-N-acetylglucosaminyltransferase	0.25351	-0.00652898	0.0408269	0.260039	0.212683	-0.0473559	5.13678	0.8584	0.49046	0.769228
226534_at	4254	KITLG	KIT ligand	1.41329	1.32967	1.35414	0.0836216	0.0591491	-0.0244724	6.42324	0.919863	0.462349	0.750273
204880_at	4255	MGMT	O-6-methylguanine-DNA methyltransferase	-0.279578	-0.284043	-0.141145	0.00446562	-0.138433	-0.142898	7.10899	0.602071	0.626715	0.859692
239001_at	4257	MGST1	microsomal glutathione S-transferase 1	0.771697	0.218655	0.760657	0.553042	0.0110403	-0.542002	5.87318	2.45495	0.116484	0.367302
204168_at	4258	MGST2	microsomal glutathione S-transferase 2	-0.446558	-0.523613	-0.421963	0.0770546	-0.0245952	-0.10165	8.50621	1.76443	0.210488	0.501359
205101_at	4261	CIITA	class II, major histocompatibility complex, transactivator	0.126385	0.31063	0.00362856	-0.184245	0.122756	0.307002	5.97732	0.402549	0.753984	0.92594
205904_at	4276	MICA	MHC class I polypeptide-related sequence A	0.188954	0.281015	0.165877	-0.0920608	0.0230775	0.115138	7.1141	0.158797	0.921852	0.991667
206247_at	4277	MICB	MHC class I polypeptide-related sequence B	-0.0493931	0.566097	0.310572	-0.615491	-0.359965	0.255526	9.05816	1.08069	0.396389	0.695702
210694_s_at	4281	MID1	midline 1 (Opitz/BBB syndrome)	-0.333683	-0.253453	-0.249111	-0.0802299	-0.0845728	-0.00434292	4.02887	1.03208	0.415217	0.711079
217871_s_at	4282	MIF	macrophage migration inhibitory factor (glycosylation-inhibiting factor)	-0.209237	-0.352329	-0.0656588	0.143092	-0.143579	-0.28667	11.3656	1.07	0.400451	0.698581
203915_at	4283	CXCL9	chemokine (C-X-C motif) ligand 9	1.72103	3.5262	1.75613	-1.80516	-0.0350998	1.77006	9.71957	20.8946	6.54739e-05	0.00428243
204305_at	4285	MIPEP	mitochondrial intermediate peptidase	-0.495492	-0.495882	-0.308294	0.000389757	-0.187199	-0.187588	7.55274	1.56952	0.250997	0.546015
207233_s_at	4286	MITF	microphthalmia-associated transcription factor	0.260602	0.11179	-0.0385077	0.148812	0.299109	0.150297	10.1243	0.675273	0.584584	0.831452
205415_s_at	4287	ATXN3	ataxin 3	-0.609049	-0.403067	-0.307055	-0.205981	-0.301993	-0.0960119	6.64496	0.909459	0.46699	0.753881
212021_s_at	4288	MKI67	antigen identified by monoclonal antibody Ki-67	0.100479	-0.264595	-0.134878	0.365073	0.235357	-0.129717	7.62914	0.316325	0.813383	0.953531
235067_at	4289	MKLN1	muskelin 1, intracellular mediator containing kelch motifs	0.402059	0.16716	0.064702	0.2349	0.337357	0.102458	5.17804	1.53465	0.259131	0.556067
213927_at	4293	MAP3K9	mitogen-activated protein kinase kinase kinase 9	-0.0889249	-0.221109	-0.181278	0.132184	0.0923526	-0.0398317	4.16448	0.413535	0.746561	0.920981
203652_at	4296	MAP3K11	mitogen-activated protein kinase kinase kinase 11	0.434843	0.170328	0.429666	0.264514	0.00517703	-0.259337	8.49481	3.20471	0.0647161	0.267452
226981_at	4297	MLL	myeloid/lymphoid or mixed-lineage leukemia (trithorax homolog, Drosophila)	0.0260638	-0.352531	-0.216374	0.378595	0.242438	-0.136157	6.82794	0.497169	0.691507	0.895087
214477_at	4298	MLLT1	myeloid/lymphoid or mixed-lineage leukemia (trithorax homolog, Drosophila); translocated to, 1	-0.104878	-0.0938059	-0.0294691	-0.0110716	-0.0754084	-0.0643368	4.08074	0.142693	0.932274	0.992654
201924_at	4299	AFF1	AF4/FMR2 family, member 1	-0.868868	-0.799931	-1.12125	-0.068937	0.252386	0.321323	8.80992	7.78542	0.00432264	0.058902
204917_s_at	4300	MLLT3	myeloid/lymphoid or mixed-lineage leukemia (trithorax homolog, Drosophila); translocated to, 3	-0.160008	-0.273999	-0.235459	0.11399	0.0754511	-0.0385392	6.2829	0.244306	0.86369	0.973537
214939_x_at	4301	MLLT4	myeloid/lymphoid or mixed-lineage leukemia (trithorax homolog, Drosophila); translocated to, 4	0.174727	0.289035	0.252242	-0.114308	-0.0775154	0.0367929	5.28333	0.96105	0.444437	0.736365
224784_at	4302	MLLT6	myeloid/lymphoid or mixed-lineage leukemia (trithorax homolog, Drosophila); translocated to, 6	0.30434	0.0403834	0.115436	0.263956	0.188903	-0.0750529	8.06969	0.293237	0.82951	0.96064
205451_at	4303	FOXO4	forkhead box O4	-0.177177	-0.442206	-0.301234	0.26503	0.124058	-0.140972	6.00736	1.49035	0.269891	0.569809
203434_s_at	4311	MME	membrane metallo-endopeptidase	-1.44401	-1.257	-1.07302	-0.187006	-0.370994	-0.183988	5.13859	10.8336	0.00119717	0.0293637
204475_at	4312	MMP1	matrix metallopeptidase 1 (interstitial collagenase)	0.451092	0.198697	0.352677	0.252396	0.0984156	-0.15398	3.84651	1.28668	0.326169	0.628199
201069_at	4313	MMP2	matrix metallopeptidase 2 (gelatinase A, 72kDa gelatinase, 72kDa type IV collagenase)	0.411074	0.0299451	0.104758	0.381129	0.306316	-0.0748133	5.68796	0.546436	0.660447	0.879999
204259_at	4316	MMP7	matrix metallopeptidase 7 (matrilysin, uterine)	-0.36567	-0.310422	-0.255636	-0.0552481	-0.110034	-0.0547863	12.7157	0.37484	0.772874	0.934517
231688_at	4317	MMP8	matrix metallopeptidase 8 (neutrophil collagenase)	0.609368	0.00611084	0.428497	0.603257	0.180872	-0.422386	4.3008	0.453022	0.720228	0.909378
203936_s_at	4318	MMP9	matrix metallopeptidase 9 (gelatinase B, 92kDa gelatinase, 92kDa type IV collagenase)	0.103946	-0.0794716	-0.0749004	0.183418	0.178847	-0.0045712	13.1969	0.0924727	0.962687	0.995523
205680_at	4319	MMP10	matrix metallopeptidase 10 (stromelysin 2)	0.315088	0.297619	0.529359	0.0174691	-0.214271	-0.23174	4.0028	1.12643	0.379499	0.681293
203877_at	4320	MMP11	matrix metallopeptidase 11 (stromelysin 3)	0.199608	0.138802	0.091448	0.0608058	0.10816	0.0473541	4.49018	0.537086	0.666259	0.881716
204580_at	4321	MMP12	matrix metallopeptidase 12 (macrophage elastase)	-0.797021	-1.11648	-0.55374	0.319461	-0.243281	-0.562741	7.54604	0.402572	0.753968	0.92594
217279_x_at	4323	MMP14	matrix metallopeptidase 14 (membrane-inserted)	0.275142	0.303296	0.67958	-0.0281543	-0.404438	-0.376284	9.32803	2.63628	0.100541	0.339089
206234_s_at	4326	MMP17	matrix metallopeptidase 17 (membrane-inserted)	0.0074478	0.115712	-0.0663663	-0.108264	0.0738141	0.182078	5.43499	0.344594	0.793728	0.94414
204575_s_at	4327	MMP19	matrix metallopeptidase 19	0.081139	-0.198665	0.0112971	0.279804	0.0698419	-0.209962	8.71952	0.263695	0.850167	0.968204
221589_s_at	4329	ALDH6A1	aldehyde dehydrogenase 6 family, member A1	-0.46191	-0.151666	-0.207556	-0.310244	-0.254355	0.0558895	3.99102	0.703885	0.568823	0.823226
205330_at	4330	MN1	meningioma (disrupted in balanced translocation) 1	0.533921	0.427919	0.364607	0.106002	0.169314	0.0633121	4.08151	5.81845	0.0119041	0.103841
203565_s_at	4331	MNAT1	menage a trois homolog 1, cyclin H assembly factor (Xenopus laevis)	-0.31674	-0.216911	-0.282751	-0.0998289	-0.0339885	0.0658404	5.62219	1.12523	0.379934	0.681607
204959_at	4332	MNDA	myeloid cell nuclear differentiation antigen	-0.200446	0.216547	0.0545364	-0.416993	-0.254983	0.16201	9.40679	0.574566	0.64321	0.869635
204206_at	4335	MNT	MAX binding protein	-0.678271	-0.712518	-0.352688	0.0342472	-0.325584	-0.359831	6.97868	2.24209	0.139048	0.402341
242765_at	4336	MOBP	myelin-associated oligodendrocyte basic protein	0.0675469	0.212766	0.359676	-0.145219	-0.292129	-0.14691	4.67898	1.46877	0.275312	0.576047
218212_s_at	4338	MOCS2	molybdenum cofactor synthesis 2	-0.780251	-0.447888	-0.482571	-0.332363	-0.29768	0.0346828	7.18885	6.83444	0.00689971	0.0758891
223849_s_at	4343	MOV10	Mov10, Moloney leukemia virus 10, homolog (mouse)	-0.103454	0.0064546	-0.187517	-0.109908	0.0840633	0.193972	7.3768	0.276369	0.841307	0.965645
209583_s_at	4345	CD200	CD200 molecule	0.26317	0.0971382	0.239591	0.166032	0.0235795	-0.142453	6.9676	0.0813006	0.96886	0.99586
202472_at	4351	MPI	mannose phosphate isomerase	-0.533626	-0.684449	-0.408847	0.150823	-0.124779	-0.275602	6.65998	4.16963	0.0327058	0.178861
202974_at	4354	MPP1	membrane protein, palmitoylated 1, 55kDa	0.344723	0.0653705	0.362497	0.279353	-0.017773	-0.297126	10.3657	0.506116	0.685787	0.892697
213270_at	4355	MPP2	membrane protein, palmitoylated 2 (MAGUK p55 subfamily member 2)	-0.0380522	-0.0678156	-0.0797737	0.0297634	0.0417215	0.0119581	5.70154	0.0413567	0.988189	0.998737
203524_s_at	4357	MPST	mercaptopyruvate sulfurtransferase	-0.398228	-0.313595	-0.190484	-0.0846332	-0.207744	-0.123111	7.44152	2.28761	0.133828	0.393472
203466_at	4358	MPV17	MpV17 mitochondrial inner membrane protein	-0.288163	-0.297528	-0.132841	0.00936461	-0.155322	-0.164687	8.8997	1.42948	0.285497	0.586851
202805_s_at	4363	ABCC1	ATP-binding cassette, sub-family C (CFTR/MRP), member 1	0.528623	0.302004	0.296325	0.226619	0.232297	0.00567838	7.68322	0.635607	0.607092	0.845231
209421_at	4436	MSH2	mutS homolog 2, colon cancer, nonpolyposis type 1 (E. coli)	-1.25519	-0.891513	-1.00608	-0.363681	-0.249114	0.114566	6.53998	4.82956	0.0213691	0.142607
210947_s_at	4437	MSH3	mutS homolog 3 (E. coli)	-0.549011	-0.46526	-0.393808	-0.0837507	-0.155202	-0.0714514	5.98411	2.07945	0.1597	0.434985
208422_at	4481	MSR1	macrophage scavenger receptor 1	0.250354	0.108462	0.117149	0.141892	0.133205	-0.00868678	5.45471	0.0200602	0.995913	0.999581
219281_at	4482	MSRA	methionine sulfoxide reductase A	0.0487999	-0.117191	0.0142882	0.165991	0.0345117	-0.131479	8.61626	0.132457	0.938757	0.993436
216320_x_at	4485	MST1	macrophage stimulating 1 (hepatocyte growth factor-like)	0.0954208	-0.0545506	-0.107779	0.149971	0.2032	0.0532284	6.82051	0.40476	0.752486	0.924782
205455_at	4486	MST1R	macrophage stimulating 1 receptor (c-met-related tyrosine kinase)	0.19441	0.17758	-0.0143546	0.0168305	0.208765	0.191934	4.98359	0.840497	0.498968	0.775935
213629_x_at	4494	MT1F	metallothionein 1F	0.292302	0.255277	0.437313	0.0370253	-0.145011	-0.182036	9.64712	1.93671	0.180751	0.465202
204745_x_at	4495	MT1G	metallothionein 1G	0.634585	0.502063	0.758154	0.132522	-0.123569	-0.256091	10.6468	5.04004	0.018773	0.132791
206461_x_at	4496	MT1H	metallothionein 1H	0.477733	0.3508	0.574387	0.126933	-0.0966538	-0.223587	10.1274	3.92195	0.038687	0.197276
204326_x_at	4501	MT1X	metallothionein 1X	0.456632	0.449663	0.819353	0.00696865	-0.362721	-0.36969	8.93188	2.17273	0.147457	0.414409
212185_x_at	4502	MT2A	metallothionein 2A	0.54019	0.567843	0.643331	-0.0276525	-0.103141	-0.0754883	12.0134	3.8466	0.0407536	0.203463
211363_s_at	4507	MTAP	methylthioadenosine phosphorylase	-0.706931	-0.446602	-0.434075	-0.26033	-0.272857	-0.012527	5.25168	2.38637	0.123259	0.378483
1553538_s_at	4512	COX1	cytochrome c oxidase subunit I	0.714827	0.546954	0.458715	0.167873	0.256113	0.0882392	13.5513	1.5456	0.256545	0.552692
227150_at	4520	MTF1	metal-regulatory transcription factor 1	1.10813	0.604141	0.899325	0.503991	0.208807	-0.295184	9.22076	16.0752	0.000219453	0.00982912
204766_s_at	4521	NUDT1	nudix (nucleoside diphosphate linked moiety X)-type motif 1	-0.393369	-0.465554	-0.369722	0.072185	-0.0236466	-0.0958316	7.6491	1.52444	0.261568	0.558122
202309_at	4522	MTHFD1	methylenetetrahydrofolate dehydrogenase (NADP+ dependent) 1, methenyltetrahydrofolate cyclohydrolase, formyltetrahydrofolate synthetase	-0.60408	-0.607466	-0.581182	0.00338605	-0.0228979	-0.0262839	9.82897	1.66659	0.229821	0.524245
239035_at	4524	MTHFR	5,10-methylenetetrahydrofolate reductase (NADPH)	-0.669188	-0.953244	-0.876533	0.284056	0.207345	-0.0767109	7.52751	2.57386	0.105727	0.349163
203095_at	4528	MTIF2	mitochondrial translational initiation factor 2	-0.649057	-0.8058	-0.726254	0.156743	0.0771962	-0.0795465	8.66086	7.59025	0.00474353	0.0616442
36920_at	4534	MTM1	myotubularin 1	-0.851987	-0.588752	-0.544258	-0.263235	-0.30773	-0.0444944	6.16597	2.39114	0.122773	0.378066
1553551_s_at	4536	ND2	MTND2	0.25352	0.32435	0.155774	-0.0708299	0.0977466	0.168576	12.6354	0.817268	0.510225	0.785259
1553575_at	4541	ND6	NADH dehydrogenase, subunit 6 (complex I)	0.232813	-0.13711	0.0393855	0.369922	0.193427	-0.176495	7.2211	0.610897	0.621498	0.856392
213733_at	4542	MYO1F	myosin IF	-0.282313	-0.468443	-0.302902	0.18613	0.0205891	-0.165541	9.75598	2.47316	0.114757	0.365072
203200_s_at	4552	MTRR	5-methyltetrahydrofolate-homocysteine methyltransferase reductase	-0.716505	-0.686844	-0.545275	-0.029661	-0.17123	-0.141569	7.85847	5.7695	0.0122375	0.105624
213693_s_at	4582	MUC1	mucin 1, cell surface associated	0.149346	0.0882506	-0.0943406	0.0610958	0.243687	0.182591	7.06103	0.44433	0.725975	0.911703
204673_at	4583	MUC2	mucin 2, oligomeric mucus/gel-forming	0.147242	0.0178363	0.00158372	0.129406	0.145658	0.0162526	5.52061	0.255453	0.855922	0.969682
217054_at	4584	MUC3A	mucin 3A, cell surface associated	0.252619	0.126685	0.175453	0.125934	0.0771657	-0.0487683	5.88631	0.489351	0.696535	0.898104
217182_at	4586	MUC5AC	mucin 5AC, oligomeric mucus/gel-forming	0.496223	0.0701397	-0.00224422	0.426084	0.498468	0.0723839	5.58257	1.88097	0.189816	0.477142
214133_at	4588	MUC6	mucin 6, oligomeric mucus/gel-forming	0.294698	0.300718	0.0955771	-0.00602014	0.199121	0.205141	4.82248	1.17658	0.361863	0.663225
213009_s_at	4591	TRIM37	tripartite motif-containing 37	-0.950773	-1.11464	-0.737748	0.163865	-0.213025	-0.376889	7.507	10.0329	0.00163276	0.0345984
207633_s_at	4593	MUSK	muscle, skeletal, receptor tyrosine kinase	0.00160172	0.193184	0.167054	-0.191582	-0.165452	0.0261304	4.14044	0.565576	0.648678	0.873481
202960_s_at	4594	MUT	methylmalonyl Coenzyme A mutase	-0.604828	-0.45429	-0.440679	-0.150538	-0.16415	-0.0136114	7.85775	2.72278	0.0938329	0.328205
202086_at	4599	MX1	myxovirus (influenza virus) resistance 1, interferon-inducible protein p78 (mouse)	0.0647595	1.69014	0.201072	-1.62538	-0.136313	1.48907	10.4628	1.5576	0.253743	0.549815
204994_at	4600	MX2	myxovirus (influenza virus) resistance 2 (mouse)	-0.207987	1.54712	0.00647151	-1.75511	-0.214458	1.54065	8.58178	3.62605	0.0475846	0.222183
202364_at	4601	MXI1	MAX interactor 1	-0.552782	-0.452335	-0.330504	-0.100447	-0.222278	-0.121831	7.81294	2.44599	0.117344	0.368287
204798_at	4602	MYB	v-myb myeloblastosis viral oncogene homolog (avian)	-0.204753	-0.555513	-0.321563	0.35076	0.11681	-0.233951	6.99528	0.161125	0.920326	0.990897
201710_at	4605	MYBL2	v-myb myeloblastosis viral oncogene homolog (avian)-like 2	0.0483148	-0.151241	-0.0794775	0.199555	0.127792	-0.0717632	7.0549	0.390838	0.76194	0.929828
208040_s_at	4607	MYBPC3	myosin binding protein C, cardiac	0.300424	0.183997	0.202678	0.116427	0.0977464	-0.0186809	6.90633	0.845498	0.496576	0.773564
202431_s_at	4609	MYC	v-myc myelocytomatosis viral oncogene homolog (avian)	0.458105	0.692956	0.750996	-0.234851	-0.292891	-0.0580401	8.32979	8.05026	0.00381961	0.0552303
214058_at	4610	MYCL1	v-myc myelocytomatosis viral oncogene homolog 1, lung carcinoma derived (avian)	-0.695544	-0.786638	-0.466793	0.0910935	-0.228751	-0.319844	6.67371	8.13392	0.00367522	0.0540594
207574_s_at	4616	GADD45B	growth arrest and DNA-damage-inducible, beta	1.46526	2.05936	1.49629	-0.594094	-0.0310245	0.563069	8.64686	6.89887	0.00667633	0.0747593
206717_at	4626	MYH8	myosin, heavy chain 8, skeletal muscle, perinatal	-0.133846	-0.0292571	-0.0211323	-0.104588	-0.112713	-0.00812475	3.82669	0.240321	0.866463	0.974635
211926_s_at	4627	MYH9	myosin, heavy chain 9, non-muscle	0.945164	0.576345	0.565356	0.368819	0.379808	0.0109894	9.64587	3.05025	0.0727259	0.286886
213067_at	4628	MYH10	myosin, heavy chain 10, non-muscle	-0.191859	-0.00155446	-0.0438025	-0.190305	-0.148057	0.042248	4.3148	0.605045	0.624952	0.85826
214002_at	4637	MYL6	myosin, light chain 6, alkali, smooth muscle and non-muscle	0.5197	0.17003	0.090185	0.34967	0.429515	0.0798448	6.28811	2.02321	0.167641	0.448399
224823_at	4638	MYLK	myosin light chain kinase	0.016251	-0.141877	0.217698	0.158128	-0.201447	-0.359576	6.0066	0.0393008	0.989034	0.998737
214656_x_at	4641	MYO1C	myosin IC	0.47923	0.00842768	-0.0642812	0.470802	0.543511	0.0727089	8.27248	2.27225	0.135564	0.396666
212338_at	4642	MYO1D	myosin ID	0.0167792	0.265295	0.046747	-0.248515	-0.0299678	0.218548	4.90958	0.183371	0.905529	0.985866
203072_at	4643	MYO1E	myosin IE	-0.0147977	-0.275033	-0.145672	0.260235	0.130875	-0.129361	8.49343	0.649849	0.598923	0.84064
227761_at	4644	MYO5A	myosin VA (heavy chain 12, myoxin)	-0.203428	-0.184224	-0.174419	-0.0192043	-0.0290097	-0.00980539	7.32842	0.287747	0.833349	0.962108
203215_s_at	4646	MYO6	myosin VI	-0.454765	-0.369187	-0.443358	-0.0855781	-0.0114073	0.0741708	4.69293	1.56258	0.252592	0.54861
217297_s_at	4650	MYO9B	myosin IXB	0.354201	0.148775	0.0728453	0.205426	0.281356	0.0759302	8.07206	0.569716	0.646155	0.87195
1554026_a_at	4651	MYO10	myosin X	0.492625	0.519843	0.501715	-0.0272181	-0.00909027	0.0181278	5.19996	6.21575	0.00955857	0.0920306
201602_s_at	4659	PPP1R12A	protein phosphatase 1, regulatory (inhibitor) subunit 12A	0.109431	-0.331244	-0.227921	0.440675	0.337352	-0.103323	7.28062	0.897268	0.472488	0.757571
201957_at	4660	PPP1R12B	protein phosphatase 1, regulatory (inhibitor) subunit 12B	-0.0886178	0.00602234	-0.0886134	-0.0946401	-4.32607e-06	0.0946358	5.75247	0.166149	0.917017	0.989753
209272_at	4664	NAB1	NGFI-A binding protein 1 (EGR1 binding protein 1)	0.478486	-0.00215732	0.391325	0.480644	0.0871615	-0.393482	7.79934	1.40311	0.292567	0.594775
212803_at	4665	NAB2	NGFI-A binding protein 2 (EGR1 binding protein 2)	0.456029	0.213747	0.560093	0.242282	-0.104064	-0.346346	8.02193	3.64605	0.0469129	0.22016
1555041_a_at	4668	NAGA	N-acetylgalactosaminidase, alpha-	-0.341189	-0.234681	-0.282014	-0.106508	-0.0591754	0.0473327	9.02882	1.15537	0.369211	0.670057
204360_s_at	4669	NAGLU	N-acetylglucosaminidase, alpha-	0.130784	0.0521807	0.0214539	0.0786036	0.10933	0.0307269	7.077	0.081001	0.969022	0.99586
1555844_s_at	4670	HNRNPM	heterogeneous nuclear ribonucleoprotein M	-0.199579	-0.229448	-0.0787068	0.0298697	-0.120872	-0.150742	10.0611	0.669143	0.588013	0.833911
204860_s_at	4671	NAIP	NLR family, apoptosis inhibitory protein	-0.872588	-0.573133	-0.820581	-0.299455	-0.0520069	0.247448	5.27667	1.08211	0.395855	0.695511
208753_s_at	4673	NAP1L1	nucleosome assembly protein 1-like 1	-0.27898	-0.392428	-0.330292	0.113448	0.0513117	-0.0621368	8.87758	0.536335	0.666727	0.881865
201414_s_at	4676	NAP1L4	nucleosome assembly protein 1-like 4	-0.503482	-0.803677	-0.696997	0.300195	0.193515	-0.106679	8.57076	2.00801	0.169865	0.451271
201970_s_at	4678	NASP	nuclear autoantigenic sperm protein (histone-binding)	-0.334018	-0.369173	-0.293302	0.0351552	-0.040716	-0.0758712	8.85031	0.297049	0.826844	0.959315
217299_s_at	4683	NBN	nibrin	2.36102	2.69085	2.42645	-0.329833	-0.0654361	0.264397	9.29023	53.1343	6.06955e-07	0.000171232
214952_at	4684	NCAM1	neural cell adhesion molecule 1	0.183609	0.0203815	0.0157138	0.163227	0.167895	0.00466768	5.00107	0.351718	0.788797	0.941803
209520_s_at	4686	NCBP1	nuclear cap binding protein subunit 1, 80kDa	-0.536214	-0.36341	-0.363864	-0.172804	-0.17235	0.000453658	7.43642	2.56938	0.106111	0.34958
209949_at	4688	NCF2	neutrophil cytosolic factor 2	-0.278507	-0.220909	-0.148401	-0.0575973	-0.130106	-0.0725085	12.4741	0.695877	0.573194	0.825232
207677_s_at	4689	NCF4	neutrophil cytosolic factor 4, 40kDa	-0.0529533	-0.143056	0.070529	0.0901026	-0.123482	-0.213585	8.66405	0.198574	0.895235	0.982895
211063_s_at	4690	NCK1	NCK adaptor protein 1	-0.341402	-0.34989	-0.220592	0.00848728	-0.12081	-0.129297	9.71623	0.905539	0.46875	0.75513
209550_at	4692	NDN	necdin homolog (mouse)	-0.19436	-0.368722	-0.269685	0.174361	0.0753245	-0.0990368	6.03323	0.207288	0.889281	0.980642
206022_at	4693	NDP	Norrie disease (pseudoglioma)	2.12669	1.41956	1.98542	0.707132	0.14127	-0.565862	8.55582	7.64013	0.00463157	0.0613809
202298_at	4694	NDUFA1	NADH dehydrogenase (ubiquinone) 1 alpha subcomplex, 1, 7.5kDa	-0.290409	-0.352526	-0.236759	0.0621165	-0.0536503	-0.115767	11.4958	1.40845	0.291119	0.593304
217773_s_at	4697	NDUFA4	NADH dehydrogenase (ubiquinone) 1 alpha subcomplex, 4, 9kDa	-0.502698	-0.543296	-0.31636	0.0405979	-0.186338	-0.226936	10.8888	2.34851	0.127193	0.384631
201304_at	4698	NDUFA5	NADH dehydrogenase (ubiquinone) 1 alpha subcomplex, 5, 13kDa	-0.769454	-0.550426	-0.431291	-0.219027	-0.338163	-0.119135	9.14505	4.85251	0.0210665	0.141177
202000_at	4700	NDUFA6	NADH dehydrogenase (ubiquinone) 1 alpha subcomplex, 6, 14kDa	-0.614635	-0.756508	-0.397539	0.141873	-0.217096	-0.358969	8.21183	2.84105	0.0854809	0.311189
202785_at	4701	NDUFA7	NADH dehydrogenase (ubiquinone) 1 alpha subcomplex, 7, 14.5kDa	-0.298444	-0.345962	-0.377988	0.0475183	0.0795441	0.0320258	8.92029	2.75408	0.0915338	0.323729
218160_at	4702	NDUFA8	NADH dehydrogenase (ubiquinone) 1 alpha subcomplex, 8, 19kDa	-0.698176	-0.756327	-0.594814	0.0581507	-0.103362	-0.161513	9.98984	8.65707	0.00290478	0.0481115
206790_s_at	4707	NDUFB1	NADH dehydrogenase (ubiquinone) 1 beta subcomplex, 1, 7kDa	-0.260947	-0.341949	-0.130313	0.0810018	-0.130634	-0.211636	11.258	1.50838	0.265452	0.563834
218226_s_at	4710	NDUFB4	NADH dehydrogenase (ubiquinone) 1 beta subcomplex, 4, 15kDa	-0.371173	-0.363157	-0.303685	-0.00801563	-0.0674876	-0.059472	12.1738	2.77345	0.0901442	0.321836
203621_at	4711	NDUFB5	NADH dehydrogenase (ubiquinone) 1 beta subcomplex, 5, 16kDa	-0.653692	-0.5894	-0.462154	-0.0642926	-0.191539	-0.127246	10.6288	7.02636	0.00625887	0.072842
203613_s_at	4712	NDUFB6	NADH dehydrogenase (ubiquinone) 1 beta subcomplex, 6, 17kDa	-0.560721	-0.453936	-0.365604	-0.106786	-0.195118	-0.0883321	10.5615	5.48549	0.0144024	0.116394
202839_s_at	4713	NDUFB7	NADH dehydrogenase (ubiquinone) 1 beta subcomplex, 7, 18kDa	-0.550566	-0.604337	-0.398063	0.0537716	-0.152503	-0.206274	8.32105	3.89785	0.0393345	0.199026
223112_s_at	4716	NDUFB10	NADH dehydrogenase (ubiquinone) 1 beta subcomplex, 10, 22kDa	-0.547283	-0.568898	-0.421057	0.0216142	-0.126226	-0.14784	10.2228	6.71309	0.0073447	0.078839
232146_at	4717	NDUFC1	NADH dehydrogenase (ubiquinone) 1, subcomplex unknown, 1, 6kDa	-0.419703	-0.168437	-0.303784	-0.251266	-0.115919	0.135347	4.36302	2.70563	0.095121	0.329647
218101_s_at	4718	NDUFC2	NADH dehydrogenase (ubiquinone) 1, subcomplex unknown, 2, 14.5kDa	-0.468641	-0.470739	-0.307853	0.00209831	-0.160788	-0.162887	10.7178	4.18331	0.0324083	0.177934
203039_s_at	4719	NDUFS1	NADH dehydrogenase (ubiquinone) Fe-S protein 1, 75kDa (NADH-coenzyme Q reductase)	-0.367972	-0.470427	-0.302151	0.102455	-0.0658212	-0.168276	9.30823	1.65449	0.232348	0.52659
201966_at	4720	NDUFS2	NADH dehydrogenase (ubiquinone) Fe-S protein 2, 49kDa (NADH-coenzyme Q reductase)	-0.362364	-0.493417	-0.354235	0.131053	-0.00812841	-0.139182	10.4103	3.083	0.0709355	0.282935
227795_at	4723	NDUFV1	NADH dehydrogenase (ubiquinone) flavoprotein 1, 51kDa	0.1531	0.0477859	-0.0578274	0.105314	0.210927	0.105613	5.94049	0.364586	0.779919	0.938294
209303_at	4724	NDUFS4	NADH dehydrogenase (ubiquinone) Fe-S protein 4, 18kDa (NADH-coenzyme Q reductase)	-0.524994	-0.427207	-0.355747	-0.0977872	-0.169247	-0.0714597	9.52733	2.91372	0.0807769	0.30306
232169_x_at	4728	NDUFS8	NADH dehydrogenase (ubiquinone) Fe-S protein 8, 23kDa (NADH-coenzyme Q reductase)	0.330948	-0.159115	-0.356193	0.490062	0.687141	0.197079	6.53416	2.00349	0.170532	0.452239
226209_at	4731	NDUFV3	NADH dehydrogenase (ubiquinone) flavoprotein 3, 10kDa	-0.927998	-0.758013	-0.545322	-0.169985	-0.382675	-0.212691	5.60364	11.4157	0.00096514	0.0251167
202810_at	4733	DRG1	developmentally regulated GTP binding protein 1	-0.468532	-0.630438	-0.423531	0.161906	-0.0450013	-0.206907	9.60776	4.07996	0.0347373	0.184717
1559038_at	4735	2010-09-02	septin 2	0.244816	-0.209882	-0.497205	0.454699	0.742021	0.287322	5.78018	2.65051	0.0994007	0.337096
202149_at	4739	NEDD9	neural precursor cell expressed, developmentally down-regulated 9	0.356115	0.22284	0.352983	0.133275	0.00313158	-0.130143	8.16429	0.110582	0.952162	0.994835
223902_at	4741	NEFM	neurofilament, medium polypeptide	0.246558	0.0697791	0.111131	0.176779	0.135428	-0.0413515	4.41694	0.627525	0.611771	0.848423
33767_at	4744	NEFH	neurofilament, heavy polypeptide	-0.376333	-0.390609	-0.242965	0.0142763	-0.133367	-0.147644	6.05679	0.574575	0.643204	0.869635
221805_at	4747	NEFL	neurofilament, light polypeptide	-0.106633	-0.0538795	-0.0625728	-0.0527533	-0.04406	0.00869335	3.4922	0.152198	0.926153	0.992107
213331_s_at	4750	NEK1	NIMA (never in mitosis gene a)-related kinase 1	-0.233333	-0.22927	-0.189245	-0.00406316	-0.0440878	-0.0400246	4.476	0.213478	0.885033	0.979752
204641_at	4751	NEK2	NIMA (never in mitosis gene a)-related kinase 2	-0.810086	-0.732222	-0.761109	-0.0778641	-0.0489772	0.0288869	5.31743	1.7869	0.206311	0.496839
211089_s_at	4752	NEK3	NIMA (never in mitosis gene a)-related kinase 3	-0.511084	-0.179788	-0.238463	-0.331296	-0.272621	0.0586751	4.60724	1.29962	0.322235	0.624299
203413_at	4753	NELL2	NEL-like 2 (chicken)	-0.767662	-0.723847	-0.631014	-0.0438154	-0.136648	-0.0928324	7.53964	0.243853	0.864006	0.973708
208926_at	4758	NEU1	sialidase 1 (lysosomal sialidase)	0.231104	-0.112088	0.164698	0.343192	0.0664063	-0.276786	9.82661	2.31259	0.13106	0.390236
212676_at	4763	NF1	neurofibromin 1	0.167416	0.0372918	-0.0180881	0.130124	0.185504	0.0553798	7.47549	0.423123	0.740115	0.91841
210162_s_at	4772	NFATC1	nuclear factor of activated T-cells, cytoplasmic, calcineurin-dependent 1	1.01022	0.484178	0.638629	0.526044	0.371593	-0.154451	7.74992	5.49688	0.0143073	0.115912
226991_at	4773	NFATC2	nuclear factor of activated T-cells, cytoplasmic, calcineurin-dependent 2	0.200409	0.0379176	0.224335	0.162491	-0.0239263	-0.186418	6.60915	0.136805	0.936018	0.992654
1558101_at	4774	NFIA	nuclear factor I/A	0.0490644	0.0781429	0.164111	-0.0290785	-0.115047	-0.0859685	3.92594	0.291667	0.830607	0.961204
210555_s_at	4775	NFATC3	nuclear factor of activated T-cells, cytoplasmic, calcineurin-dependent 3	-1.11323	-1.26505	-1.18643	0.151821	0.0732012	-0.0786201	7.34211	7.28438	0.00550409	0.0667499
214179_s_at	4779	NFE2L1	nuclear factor (erythroid-derived 2)-like 1	0.0774848	-0.182288	0.0158732	0.259773	0.0616116	-0.198162	8.82052	0.887411	0.476982	0.761046
1567013_at	4780	NFE2L2	nuclear factor (erythroid-derived 2)-like 2	0.323974	0.291839	0.599251	0.0321354	-0.275277	-0.307413	7.52813	2.39271	0.122614	0.377933
226895_at	4782	NFIC	nuclear factor I/C (CCAAT-binding transcription factor)	-0.266745	-0.460925	-0.307761	0.19418	0.0410164	-0.153164	6.69466	2.33492	0.12864	0.387028
203574_at	4783	NFIL3	nuclear factor, interleukin 3 regulated	0.785341	0.274753	0.186974	0.510588	0.598367	0.0877783	8.34215	0.499691	0.689892	0.894972
209239_at	4790	NFKB1	nuclear factor of kappa light polypeptide gene enhancer in B-cells 1	2.21208	1.82031	1.96757	0.391769	0.244515	-0.147253	10.261	74.7439	9.93524e-08	4.64165e-05
209636_at	4791	NFKB2	nuclear factor of kappa light polypeptide gene enhancer in B-cells 2 (p49/p100)	2.09946	1.62081	1.69732	0.47865	0.402136	-0.0765144	7.27754	29.3711	1.2578e-05	0.00128544
201502_s_at	4792	NFKBIA	nuclear factor of kappa light polypeptide gene enhancer in B-cells inhibitor, alpha	2.24433	1.62692	1.73402	0.617416	0.510313	-0.107104	12.3161	22.7262	4.39119e-05	0.00315332
228388_at	4793	NFKBIB	nuclear factor of kappa light polypeptide gene enhancer in B-cells inhibitor, beta	0.565508	0.347474	0.390925	0.218034	0.174582	-0.0434513	5.34115	3.26748	0.0617572	0.260717
203927_at	4794	NFKBIE	nuclear factor of kappa light polypeptide gene enhancer in B-cells inhibitor, epsilon	0.776345	0.400594	0.658029	0.375752	0.118316	-0.257436	9.2525	6.69206	0.0074252	0.0793127
1558330_x_at	4796	NFKBIL2	nuclear factor of kappa light polypeptide gene enhancer in B-cells inhibitor-like 2	0.324171	0.159699	0.214781	0.164471	0.10939	-0.0550818	6.19072	0.754469	0.541924	0.802902
237210_at	4798	NFRKB	nuclear factor related to kappaB binding protein	0.26438	0.224084	0.15245	0.0402966	0.11193	0.0716338	3.97828	1.30478	0.320678	0.623272
1553348_a_at	4799	NFX1	nuclear transcription factor, X-box binding 1	-0.872702	-0.675422	-0.60494	-0.19728	-0.267762	-0.0704822	5.73849	6.95526	0.00648777	0.0744348
215720_s_at	4800	NFYA	nuclear transcription factor Y, alpha	-0.203706	0.106362	0.289228	-0.310068	-0.492934	-0.182866	6.11572	1.18388	0.35937	0.661461
218129_s_at	4801	NFYB	nuclear transcription factor Y, beta	-1.08527	-0.955159	-0.491865	-0.130113	-0.593407	-0.463294	6.14872	4.67826	0.0234965	0.149317
206814_at	4803	NGF	nerve growth factor (beta polypeptide)	0.262724	0.221967	0.282804	0.0407566	-0.0200806	-0.0608372	5.75505	0.661623	0.592244	0.836861
205858_at	4804	NGFR	nerve growth factor receptor (TNFR superfamily, member 16)	0.119641	0.0478534	0.0492813	0.0717876	0.0703597	-0.0014279	4.42716	0.160955	0.920438	0.990897
228933_at	4810	NHS	Nance-Horan syndrome (congenital cataracts and dental anomalies)	0.255459	0.158795	0.345533	0.0966639	-0.0900732	-0.186737	4.41167	1.01683	0.421318	0.716634
203045_at	4814	NINJ1	ninjurin 1	1.50941	1.18992	1.40681	0.319485	0.102594	-0.216891	10.7863	22.7132	4.40328e-05	0.00315332
219594_at	4815	NINJ2	ninjurin 2	-0.836231	-0.707712	-0.405998	-0.128519	-0.430233	-0.301714	6.81455	0.375528	0.772403	0.934221
202891_at	4817	NIT1	nitrilase 1	-0.505321	-0.663674	-0.530983	0.158352	0.0256618	-0.132691	8.82034	5.99877	0.0107645	0.0985136
213915_at	4818	NKG7	natural killer cell group 7 sequence	-0.236454	-0.332696	0.0652608	0.0962419	-0.301715	-0.397957	6.53412	0.113466	0.950434	0.994835
202379_s_at	4820	NKTR	natural killer-tumor recognition sequence	-0.0296991	-0.582724	-0.683917	0.553025	0.654218	0.101193	7.92984	3.9513	0.0379154	0.19472
209706_at	4824	NKX3-1	NK3 homeobox 1	2.91869	2.39999	2.34252	0.518703	0.576176	0.0574724	6.4253	23.8186	3.50483e-05	0.0026864
204239_s_at	4826	NNAT	neuronatin	0.407292	0.295256	0.18677	0.112036	0.220522	0.108486	6.56587	1.8691	0.191813	0.479611
212739_s_at	4833	NME4	non-metastatic cells 4, protein expressed in	-0.0533808	-0.0994276	0.0730938	0.0460468	-0.126475	-0.172521	7.36411	0.0623319	0.978652	0.997693
203814_s_at	4835	NQO2	NAD(P)H dehydrogenase, quinone 2	-0.193403	-0.367049	-0.25515	0.173645	0.0617469	-0.111898	9.08304	0.363889	0.780399	0.938641
201158_at	4836	NMT1	N-myristoyltransferase 1	-0.589424	-0.726825	-0.556397	0.137401	-0.0330272	-0.170428	6.3659	3.25946	0.0621264	0.26137
202237_at	4837	NNMT	nicotinamide N-methyltransferase	-0.016413	0.0308523	0.161071	-0.0472653	-0.177484	-0.130219	4.0756	0.276446	0.841253	0.965645
220689_at	4838	NODAL	nodal homolog (mouse)	0.0125153	0.0981144	0.244014	-0.0855991	-0.231499	-0.1459	4.58304	0.800593	0.518461	0.7909
214427_at	4839	NOP2	NOP2 nucleolar protein homolog (yeast)	-0.400783	-0.770622	-0.50866	0.369838	0.107877	-0.261962	8.42756	9.28737	0.00221488	0.0413121
240911_at	4842	NOS1	nitric oxide synthase 1 (neuronal)	0.293855	0.0112022	-0.0637012	0.282653	0.357556	0.0749034	5.17056	1.31619	0.317269	0.620696
210037_s_at	4843	NOS2	nitric oxide synthase 2, inducible	0.0968631	0.0725986	0.0206432	0.0242645	0.0762199	0.0519554	5.44922	0.120309	0.946285	0.994562
222182_s_at	4848	CNOT2	CCR4-NOT transcription complex, subunit 2	-0.560864	-0.444617	-0.350126	-0.116247	-0.210738	-0.094491	8.62211	1.67295	0.228505	0.522678
203239_s_at	4849	CNOT3	CCR4-NOT transcription complex, subunit 3	0.242961	0.132233	0.194612	0.110728	0.0483486	-0.0623791	5.86451	0.440484	0.728527	0.913545
210203_at	4850	CNOT4	CCR4-NOT transcription complex, subunit 4	0.187948	0.072957	-0.00526823	0.114991	0.193216	0.0782252	3.95304	0.520166	0.676875	0.887474
218902_at	4851	NOTCH1	Notch homolog 1, translocation-associated (Drosophila)	0.799033	0.671163	0.539427	0.127871	0.259606	0.131735	6.9882	3.80424	0.041972	0.206513
202445_s_at	4853	NOTCH2	Notch homolog 2 (Drosophila)	0.491402	0.458841	0.606331	0.0325612	-0.114929	-0.147491	5.80872	3.6152	0.0479538	0.222777
203238_s_at	4854	NOTCH3	Notch homolog 3 (Drosophila)	0.337151	-0.0479628	0.275376	0.385114	0.0617747	-0.323339	6.17777	1.26659	0.332388	0.636303
214321_at	4856	NOV	nephroblastoma overexpressed gene	-0.233529	-0.0322089	-0.0649653	-0.20132	-0.168564	0.0327565	3.92299	0.227708	0.875214	0.977755
201695_s_at	4860	NP	nucleoside phosphorylase	-0.434626	-0.636376	-0.267649	0.20175	-0.166977	-0.368726	10.3019	1.94686	0.179153	0.463644
216975_x_at	4861	NPAS1	neuronal PAS domain protein 1	0.180048	0.101862	0.0943176	0.0781857	0.08573	0.00754431	5.49454	0.239253	0.867206	0.975147
209798_at	4863	NPAT	nuclear protein, ataxia-telangiectasia locus	-0.800098	-0.874069	-0.770362	0.0739704	-0.0297365	-0.103707	6.67677	2.09515	0.15756	0.431553
217584_at	4864	NPC1	Niemann-Pick disease, type C1	0.122613	-0.005895	0.021492	0.128508	0.101121	-0.027387	4.4873	0.101685	0.957406	0.995442
207673_at	4868	NPHS1	nephrosis 1, congenital, Finnish type (nephrin)	0.286525	0.10867	0.0756805	0.177854	0.210844	0.0329899	5.42467	0.969085	0.441027	0.733873
32625_at	4881	NPR1	natriuretic peptide receptor A/guanylate cyclase A (atrionatriuretic peptide receptor A)	-0.111911	-0.281718	-0.305351	0.169807	0.19344	0.023633	6.7576	0.360586	0.782675	0.939341
204684_at	4884	NPTX1	neuronal pentraxin I	0.00624712	-0.307912	0.132144	0.314159	-0.125897	-0.440056	5.65378	3.57399	0.0493865	0.227335
213479_at	4885	NPTX2	neuronal pentraxin II	0.255994	0.284512	0.462883	-0.028518	-0.206888	-0.17837	4.21344	1.63807	0.235827	0.529977
203124_s_at	4891	SLC11A2	solute carrier family 11 (proton-coupled divalent metal ion transporters), member 2	1.01087	0.698789	1.015	0.31208	-0.00413656	-0.316216	9.74327	4.47007	0.0268426	0.160983
202647_s_at	4893	NRAS	neuroblastoma RAS viral (v-ras) oncogene homolog	-0.153126	0.258329	0.261218	-0.411455	-0.414344	-0.00288939	9.24959	0.729185	0.555216	0.813139
204105_s_at	4897	NRCAM	neuronal cell adhesion molecule	0.0990859	-0.113836	-0.000998835	0.212921	0.100085	-0.112837	4.08071	0.263458	0.850332	0.968204
229422_at	4898	NRD1	nardilysin (N-arginine dibasic convertase)	-0.345984	-0.281962	-0.569793	-0.0640221	0.223809	0.287831	4.96085	1.42294	0.287231	0.589201
204651_at	4899	NRF1	nuclear respiratory factor 1	-0.219552	-0.124621	0.0448624	-0.0949311	-0.264414	-0.169483	5.42315	0.407414	0.750692	0.924095
204081_at	4900	NRGN	neurogranin (protein kinase C substrate, RC3)	0.115666	-0.0972787	0.152537	0.212944	-0.0368716	-0.249816	5.68588	0.155742	0.923848	0.991667
208627_s_at	4904	YBX1	Y box binding protein 1	-0.0501058	-0.0977022	0.0394501	0.0475964	-0.0895559	-0.137152	12.0908	0.0925587	0.962638	0.995523
203939_at	4907	NT5E	5'-nucleotidase, ecto (CD73)	-0.816401	-0.885175	-0.736725	0.0687736	-0.0796761	-0.14845	4.93691	1.82436	0.199555	0.488894
209731_at	4913	NTHL1	nth endonuclease III-like 1 (E. coli)	-0.793272	-0.728754	-0.73024	-0.0645185	-0.0630319	0.00148653	5.68755	3.39121	0.056373	0.245266
217377_x_at	4916	NTRK3	neurotrophic tyrosine kinase, receptor, type 3	0.408363	0.344291	0.338696	0.0640717	0.0696672	0.0055955	5.88092	2.21413	0.14237	0.406634
200646_s_at	4924	NUCB1	nucleobindin 1	-0.0432736	0.00105816	0.13921	-0.0443318	-0.182484	-0.138152	8.22612	0.326077	0.806588	0.949992
203675_at	4925	NUCB2	nucleobindin 2	-0.211404	-0.487508	-0.164379	0.276104	-0.0470249	-0.323129	7.30077	0.610178	0.621921	0.856495
235539_at	4926	NUMA1	nuclear mitotic apparatus protein 1	0.337855	0.399885	0.19249	-0.0620301	0.145365	0.207395	4.78349	1.92996	0.181822	0.466011
202900_s_at	4927	NUP88	nucleoporin 88kDa	-0.559963	-0.593872	-0.414605	0.0339088	-0.145358	-0.179267	8.66556	3.01614	0.0746467	0.289946
210793_s_at	4928	NUP98	nucleoporin 98kDa	0.689451	0.464551	0.710804	0.224899	-0.0213537	-0.246253	7.81427	2.3024	0.132181	0.391696
204622_x_at	4929	NR4A2	nuclear receptor subfamily 4, group A, member 2	1.846	1.23557	0.921353	0.610437	0.924651	0.314214	6.43156	7.63324	0.00464684	0.0613809
207877_s_at	4931	NVL	nuclear VCP-like	-0.847062	-0.904195	-0.815837	0.0571333	-0.0312254	-0.0883587	6.95976	7.11208	0.00599538	0.0706979
202869_at	4938	OAS1	2',5'-oligoadenylate synthetase 1, 40/46kDa	-0.663687	1.46288	-0.373682	-2.12656	-0.290006	1.83656	8.65456	1.77577	0.208368	0.498975
228607_at	4939	OAS2	2'-5'-oligoadenylate synthetase 2, 69/71kDa	0.271292	1.87808	0.183417	-1.60679	0.0878748	1.69467	5.86348	16.777	0.000180934	0.00862034
232666_at	4940	OAS3	2'-5'-oligoadenylate synthetase 3, 100kDa	0.198608	1.84935	0.475824	-1.65075	-0.277216	1.37353	5.70012	29.9313	1.14519e-05	0.00123466
201599_at	4942	OAT	ornithine aminotransferase (gyrate atrophy)	-0.428806	-0.411623	-0.208055	-0.0171824	-0.220751	-0.203568	10.1621	0.514074	0.680729	0.890675
226173_at	4943	TBC1D25	TBC1 domain family, member 25	0.287705	0.306411	0.374328	-0.0187054	-0.0866226	-0.0679173	7.38811	2.00066	0.170951	0.452609
201364_s_at	4947	OAZ2	ornithine decarboxylase antizyme 2	0.540057	0.269441	0.503943	0.270617	0.0361141	-0.234503	10.085	3.74523	0.0437408	0.212656
208316_s_at	4952	OCRL	oculocerebrorenal syndrome of Lowe	0.0961495	0.242098	0.0594474	-0.145949	0.0367022	0.182651	7.07772	0.533902	0.668246	0.882791
200790_at	4953	ODC1	ornithine decarboxylase 1	-0.219893	-0.492984	-0.158981	0.273091	-0.0609117	-0.334002	9.85793	0.405048	0.752292	0.924782
210415_s_at	4957	ODF2	outer dense fiber of sperm tails 2	-0.0222344	-0.187624	-0.132523	0.16539	0.110288	-0.0551017	5.10802	0.397237	0.757588	0.928043
1554152_a_at	4967	OGDH	oxoglutarate (alpha-ketoglutarate) dehydrogenase (lipoamide)	-1.16253	-0.418158	-0.236713	-0.744374	-0.92582	-0.181446	7.46505	2.70679	0.0950332	0.32946
210004_at	4973	OLR1	oxidized low density lipoprotein (lectin-like) receptor 1	1.23902	1.78307	1.83362	-0.544049	-0.594603	-0.0505545	6.92945	0.92751	0.458968	0.747499
214306_at	4976	OPA1	optic atrophy 1 (autosomal dominant)	-0.196226	-0.102472	-0.101196	-0.0937542	-0.0950303	-0.00127613	5.19474	0.133828	0.937896	0.993171
206323_x_at	4983	OPHN1	oligophrenin 1	0.413331	0.252816	0.155545	0.160515	0.257786	0.0972708	9.20897	2.23441	0.139951	0.403842
205085_at	4998	ORC1L	origin recognition complex, subunit 1-like (yeast)	-0.830172	-0.840095	-0.757864	0.00992327	-0.0723078	-0.0822311	5.0738	3.08044	0.0710734	0.283225
204853_at	4999	ORC2L	origin recognition complex, subunit 2-like (yeast)	-1.17894	-0.881215	-0.819247	-0.297724	-0.359692	-0.0619678	6.10612	5.84625	0.0117195	0.103211
203351_s_at	5000	ORC4L	origin recognition complex, subunit 4-like (yeast)	-1.01662	-0.796569	-0.766613	-0.220046	-0.250003	-0.0299564	8.30069	6.04428	0.0104974	0.0973444
204957_at	5001	ORC5L	origin recognition complex, subunit 5-like (yeast)	-1.78588	-1.75265	-1.41134	-0.033235	-0.37454	-0.341305	6.44818	10.4681	0.00137642	0.0315516
204981_at	5002	SLC22A18	solute carrier family 22, member 18	0.0873588	0.0145537	0.0681585	0.0728052	0.0192004	-0.0536048	8.3244	0.0911472	0.963433	0.995523
230170_at	5008	OSM	oncostatin M	2.75679	1.99318	2.02949	0.763608	0.727294	-0.0363142	7.61766	67.743	1.6801e-07	6.59339e-05
229396_at	5017	OVOL1	ovo-like 1(Drosophila)	-0.498664	-0.197437	-0.179119	-0.301227	-0.319545	-0.0183174	8.41402	0.650506	0.598548	0.84064
202780_at	5019	OXCT1	3-oxoacid CoA transferase 1	-0.456881	-0.283942	-0.354543	-0.172939	-0.102338	0.0706013	7.15429	0.270812	0.845193	0.967583
207576_x_at	5020	OXT	oxytocin, prepropeptide	0.135123	0.0145056	0.220938	0.120617	-0.0858155	-0.206433	5.46325	0.799823	0.518845	0.7909
204088_at	5025	P2RX4	purinergic receptor P2X, ligand-gated ion channel, 4	0.440084	0.360119	0.471164	0.0799652	-0.0310795	-0.111045	9.85403	2.23728	0.139613	0.403247
207091_at	5027	P2RX7	purinergic receptor P2X, ligand-gated ion channel, 7	1.40388	1.44656	1.45151	-0.0426797	-0.0476281	-0.00494832	8.43135	7.8613	0.00417096	0.0573931
207455_at	5028	P2RY1	purinergic receptor P2Y, G-protein coupled, 1	-0.0685374	0.115686	-0.108352	-0.184224	0.0398142	0.224038	3.73978	0.453198	0.720111	0.909378
207543_s_at	5033	P4HA1	prolyl 4-hydroxylase, alpha polypeptide I	-0.0499183	-0.196622	0.0280414	0.146703	-0.0779597	-0.224663	7.82008	0.426369	0.73794	0.917376
200656_s_at	5034	P4HB	prolyl 4-hydroxylase, beta polypeptide	0.289459	-0.0949328	0.0561317	0.384392	0.233328	-0.151065	9.67328	0.744599	0.547076	0.806964
214794_at	5036	PA2G4	proliferation-associated 2G4, 38kDa	-0.624461	-0.740647	-0.444418	0.116186	-0.180043	-0.296229	7.23732	3.87291	0.0400179	0.201135
205353_s_at	5037	PEBP1	phosphatidylethanolamine binding protein 1	-0.124431	-0.33438	-0.214716	0.209948	0.0902847	-0.119664	8.92402	0.439501	0.72918	0.91378
208113_x_at	5042	PABPC3	poly(A) binding protein, cytoplasmic 3	-0.0631724	-0.0441686	0.0615339	-0.0190038	-0.124706	-0.105703	11.6462	0.211211	0.886591	0.980112
200815_s_at	5048	PAFAH1B1	platelet-activating factor acetylhydrolase, isoform Ib, subunit 1 (45kDa)	0.607829	0.422642	0.528768	0.185188	0.0790616	-0.106126	9.01094	4.43585	0.0274444	0.163186
224777_s_at	5049	PAFAH1B2	platelet-activating factor acetylhydrolase, isoform Ib, subunit 2 (30kDa)	-0.000319217	-0.295129	-0.10506	0.29481	0.104741	-0.190069	9.04373	1.08654	0.394186	0.693946
203228_at	5050	PAFAH1B3	platelet-activating factor acetylhydrolase, isoform Ib, subunit 3 (29kDa)	-0.230714	-0.194488	-0.213999	-0.0362259	-0.0167147	0.0195111	6.8003	0.504652	0.686721	0.893382
205233_s_at	5051	PAFAH2	platelet-activating factor acetylhydrolase 2, 40kDa	-0.733756	-0.768393	-0.759948	0.0346372	0.0261916	-0.00844565	5.86533	9.7859	0.00180307	0.0366688
208680_at	5052	PRDX1	peroxiredoxin 1	0.0882451	0.0172904	0.135932	0.0709547	-0.0476866	-0.118641	12.9929	0.181989	0.906459	0.986168
202628_s_at	5054	SERPINE1	serpin peptidase inhibitor, clade E (nexin, plasminogen activator inhibitor type 1), member 1	2.41481	2.20304	2.17824	0.211767	0.236568	0.0248009	10.3988	26.7459	1.99538e-05	0.00177858
204614_at	5055	SERPINB2	serpin peptidase inhibitor, clade B (ovalbumin), member 2	6.83806	5.4641	5.89115	1.37396	0.946915	-0.427045	8.69418	72.2699	1.18961e-07	4.86301e-05
230100_x_at	5058	PAK1	p21 protein (Cdc42/Rac)-activated kinase 1	-1.17479	-0.890745	-0.919314	-0.284044	-0.255474	0.0285699	4.92931	1.90625	0.185642	0.471851
208876_s_at	5062	PAK2	p21 protein (Cdc42/Rac)-activated kinase 2	0.242095	0.199152	0.389349	0.0429432	-0.147254	-0.190197	6.85131	0.572395	0.644527	0.870759
212958_x_at	5066	PAM	peptidylglycine alpha-amidating monooxygenase	-0.654646	-0.611544	-0.433701	-0.0431026	-0.220945	-0.177843	8.12594	2.70715	0.0950058	0.32946
206802_at	5079	PAX5	paired box 5	0.229319	0.00697484	0.0283074	0.222344	0.201011	-0.0213326	5.71704	0.858316	0.490499	0.769228
204449_at	5082	PDCL	phosducin-like	-0.182622	-0.123529	-0.08091	-0.0590933	-0.101712	-0.0426187	6.64151	0.263363	0.850399	0.968204
211097_s_at	5089	PBX2	pre-B-cell leukemia homeobox 2	0.13232	0.235972	0.0911958	-0.103653	0.041124	0.144777	4.72	0.584465	0.637232	0.865319
204082_at	5090	PBX3	pre-B-cell leukemia homeobox 3	0.234043	-0.00913789	0.113113	0.243181	0.12093	-0.122251	8.55428	0.490752	0.695632	0.897415
203557_s_at	5092	PCBD1	pterin-4 alpha-carbinolamine dehydratase/dimerization cofactor of hepatocyte nuclear factor 1 alpha	-0.541059	-0.325673	-0.257822	-0.215387	-0.283237	-0.0678503	8.01083	1.61624	0.240542	0.533926
213517_at	5094	PCBP2	poly(rC) binding protein 2	0.620778	-0.0691409	-0.113024	0.689919	0.733802	0.0438831	6.23213	1.46325	0.276719	0.577615
203860_at	5095	PCCA	propionyl Coenzyme A carboxylase, alpha polypeptide	-0.407477	-0.305996	-0.275476	-0.101481	-0.132001	-0.0305199	4.90332	0.727186	0.556279	0.813725
212694_s_at	5096	PCCB	propionyl Coenzyme A carboxylase, beta polypeptide	-0.326249	-0.290739	-0.246442	-0.0355103	-0.0798069	-0.0442966	7.86311	0.249713	0.859924	0.971966
214564_s_at	5098	PCDHGC3	protocadherin gamma subfamily C, 3	0.185241	0.111826	0.0686851	0.073415	0.116555	0.0431405	4.81867	0.28452	0.835606	0.9629
202847_at	5106	PCK2	phosphoenolpyruvate carboxykinase 2 (mitochondrial)	-0.210862	-0.327013	-0.360064	0.116151	0.149202	0.0330513	9.24976	0.699131	0.571414	0.824959
209997_x_at	5108	PCM1	pericentriolar material 1	-0.71417	-0.216797	0.00920776	-0.497373	-0.723378	-0.226005	6.01436	3.67371	0.0460021	0.218115
205202_at	5110	PCMT1	protein-L-isoaspartate (D-aspartate) O-methyltransferase	-0.609304	-0.637943	-0.347519	0.0286389	-0.261785	-0.290424	10.4102	6.44405	0.0084571	0.0854507
201202_at	5111	PCNA	proliferating cell nuclear antigen	-0.640102	-0.612248	-0.4133	-0.0278534	-0.226801	-0.198948	10.6326	1.09147	0.392337	0.692279
203660_s_at	5116	PCNT	pericentrin	-0.125349	-0.300904	-0.326188	0.175555	0.20084	0.0252845	7.55278	0.89543	0.473323	0.758538
202465_at	5118	PCOLCE	procollagen C-endopeptidase enhancer	-0.0923932	-0.10906	-0.049732	0.0166666	-0.0426612	-0.0593278	5.37303	0.132924	0.938464	0.993436
205559_s_at	5125	PCSK5	proprotein convertase subtilisin/kexin type 5	-0.0536715	-0.249292	-0.0756982	0.19562	0.0220267	-0.173593	5.26575	0.127157	0.942065	0.994538
207239_s_at	5127	PCTK1	PCTAIRE protein kinase 1	0.66935	0.448854	0.381311	0.220495	0.288039	0.0675437	6.85359	1.81879	0.200543	0.490221
206474_at	5128	PCTK2	PCTAIRE protein kinase 2	0.0732519	0.746877	0.571211	-0.673625	-0.497959	0.175666	7.0062	3.84881	0.0406913	0.203463
204210_s_at	5130	PCYT1A	phosphate cytidylyltransferase 1, choline, alpha	-0.138682	-0.0228691	0.241295	-0.115812	-0.379976	-0.264164	6.33103	0.518224	0.678101	0.88835
204025_s_at	5134	PDCD2	programmed cell death 2	-0.697716	-0.59626	-0.387237	-0.101456	-0.310478	-0.209022	6.1518	1.46382	0.276573	0.577615
204134_at	5138	PDE2A	phosphodiesterase 2A, cGMP-stimulated	0.299342	0.158717	0.159954	0.140625	0.139388	-0.00123774	5.97955	0.827869	0.505057	0.781784
214582_at	5140	PDE3B	phosphodiesterase 3B, cGMP-inhibited	-0.626402	-0.739827	-0.61874	0.113425	-0.00766244	-0.121088	7.82153	5.24151	0.0166276	0.124768
204735_at	5141	PDE4A	phosphodiesterase 4A, cAMP-specific (phosphodiesterase E2 dunce homolog, Drosophila)	-0.308009	-0.794936	-0.340512	0.486927	0.0325028	-0.454425	7.01353	6.86506	0.00679249	0.0753007
203708_at	5142	PDE4B	phosphodiesterase 4B, cAMP-specific (phosphodiesterase E4 dunce homolog, Drosophila)	2.18191	2.06403	1.69035	0.117881	0.491565	0.373684	8.46337	3.41668	0.0553333	0.242789
206792_x_at	5143	PDE4C	phosphodiesterase 4C, cAMP-specific (phosphodiesterase E1 dunce homolog, Drosophila)	0.376659	-0.272763	-0.356791	0.649422	0.73345	0.084028	9.32549	2.46101	0.115906	0.367302
204491_at	5144	PDE4D	phosphodiesterase 4D, cAMP-specific (phosphodiesterase E3 dunce homolog, Drosophila)	0.279176	0.150531	-0.0622563	0.128645	0.341432	0.212787	7.49311	0.128756	0.941071	0.994276
206623_at	5145	PDE6A	phosphodiesterase 6A, cGMP-specific, rod, alpha	0.0682525	0.0168582	0.0616866	0.0513943	0.00656591	-0.0448284	4.44963	0.0755336	0.971936	0.99586
204091_at	5147	PDE6D	phosphodiesterase 6D, cGMP-specific, rod, delta	-0.673713	-0.592374	-0.445311	-0.0813393	-0.228403	-0.147063	8.10409	2.01441	0.168925	0.450726
210060_at	5148	PDE6G	phosphodiesterase 6G, cGMP-specific, rod, gamma	0.37354	0.303499	0.302926	0.0700402	0.0706138	0.000573567	6.62478	2.19214	0.145045	0.410808
223358_s_at	5150	PDE7A	phosphodiesterase 7A	-0.486541	-0.715443	-0.515294	0.228902	0.0287526	-0.200149	8.34494	0.313697	0.815217	0.954198
205463_s_at	5154	PDGFA	platelet-derived growth factor alpha polypeptide	-0.190936	-0.143614	0.299062	-0.0473224	-0.489998	-0.442676	6.52017	0.222645	0.878715	0.977755
204200_s_at	5155	PDGFB	platelet-derived growth factor beta polypeptide (simian sarcoma viral (v-sis) oncogene homolog)	1.69442	1.04522	1.31581	0.649208	0.378612	-0.270596	8.19241	12.7354	0.000609203	0.019923
203131_at	5156	PDGFRA	platelet-derived growth factor receptor, alpha polypeptide	-0.399993	-0.0324898	-0.0959475	-0.367503	-0.304045	0.0634577	4.54206	1.22108	0.346951	0.650723
238153_at	5158	PDE6B	phosphodiesterase 6B, cGMP-specific, rod, beta	0.131714	0.0677166	-0.0454698	0.0639977	0.177184	0.113186	5.46145	0.178137	0.909042	0.986658
200979_at	5160	PDHA1	pyruvate dehydrogenase (lipoamide) alpha 1	-0.158482	0.0296592	0.0282232	-0.188141	-0.186705	0.00143594	6.50881	0.118279	0.947522	0.994562
208911_s_at	5162	PDHB	pyruvate dehydrogenase (lipoamide) beta	-0.57629	-0.589636	-0.340786	0.0133453	-0.235504	-0.248849	8.86098	4.67201	0.0235895	0.149604
226452_at	5163	PDK1	pyruvate dehydrogenase kinase, isozyme 1	0.0300739	-0.0758984	0.0722161	0.105972	-0.0421423	-0.148115	7.31263	0.175857	0.910567	0.986808
213724_s_at	5164	PDK2	pyruvate dehydrogenase kinase, isozyme 2	-0.541519	-0.457938	-0.342377	-0.0835809	-0.199142	-0.115561	6.7216	2.72163	0.0939184	0.328205
221957_at	5165	PDK3	pyruvate dehydrogenase kinase, isozyme 3	-0.183692	0.0218365	0.0697671	-0.205529	-0.25346	-0.0479306	7.8808	0.235708	0.869668	0.97613
210839_s_at	5168	ENPP2	ectonucleotide pyrophosphatase/phosphodiesterase 2	0.44488	0.770377	0.419739	-0.325497	0.0251413	0.350638	6.70771	0.452889	0.720316	0.909378
204524_at	5170	PDPK1	3-phosphoinositide dependent protein kinase-1	-0.205006	-0.568435	-0.411171	0.363429	0.206165	-0.157265	7.33439	2.35539	0.126467	0.384279
208983_s_at	5175	PECAM1	platelet/endothelial cell adhesion molecule	0.198679	0.128013	0.303131	0.0706664	-0.104452	-0.175118	8.81701	0.595788	0.63045	0.861329
202108_at	5184	PEPD	peptidase D	0.2592	0.300662	0.347639	-0.0414614	-0.0884387	-0.0469774	9.38015	0.921414	0.461661	0.750018
204300_at	5188	PET112L	PET112-like (yeast)	-0.52407	-0.402866	-0.371009	-0.121203	-0.153061	-0.0318576	7.31779	0.998682	0.428699	0.723704
204873_at	5189	PEX1	peroxisomal biogenesis factor 1	-0.866865	-0.66376	-0.715587	-0.203105	-0.151278	0.0518269	3.94615	2.63662	0.100513	0.339089
204545_at	5190	PEX6	peroxisomal biogenesis factor 6	-0.203031	-0.312892	-0.172707	0.109861	-0.0303234	-0.140185	5.40849	0.567588	0.647451	0.872492
205420_at	5191	PEX7	peroxisomal biogenesis factor 7	-0.846318	-0.641908	-0.334076	-0.204411	-0.512243	-0.307832	6.03871	2.67337	0.0975988	0.334211
206352_s_at	5192	PEX10	peroxisomal biogenesis factor 10	0.125504	-0.0470074	-0.0900218	0.172512	0.215526	0.0430144	7.07087	0.412129	0.747508	0.921783
205094_at	5193	PEX12	peroxisomal biogenesis factor 12	-0.673429	-0.447817	-0.583902	-0.225612	-0.0895272	0.136085	6.34065	2.00304	0.170598	0.452239
235093_at	5194	PEX13	peroxisomal biogenesis factor 13	-0.482076	-0.633973	-0.35229	0.151897	-0.129786	-0.281682	6.55601	1.24587	0.338932	0.642438
33760_at	5195	PEX14	peroxisomal biogenesis factor 14	-0.859299	-0.529822	-0.601844	-0.329477	-0.257455	0.0720221	7.68241	5.83245	0.0118107	0.103552
213302_at	5198	PFAS	phosphoribosylformylglycinamidine synthase	-0.51141	-0.664173	-0.545957	0.152763	0.034547	-0.118216	6.54798	2.76938	0.0904343	0.322156
205361_s_at	5203	PFDN4	prefoldin subunit 4	-0.817493	-0.811589	-0.489988	-0.00590404	-0.327505	-0.321601	8.3533	3.6892	0.0455009	0.217125
207132_x_at	5204	PFDN5	prefoldin subunit 5	-0.160701	-0.333714	-0.222606	0.173013	0.0619054	-0.111108	11.5323	1.55296	0.254823	0.55104
214594_x_at	5205	ATP8B1	ATPase, class I, type 8B, member 1	0.422661	-0.357965	-0.57965	0.780626	1.00231	0.221685	6.86087	1.83226	0.198163	0.487258
202464_s_at	5209	PFKFB3	6-phosphofructo-2-kinase/fructose-2,6-biphosphatase 3	1.29287	0.951218	0.977078	0.341656	0.315796	-0.0258599	10.0046	1.97132	0.17537	0.457959
228499_at	5210	PFKFB4	6-phosphofructo-2-kinase/fructose-2,6-biphosphatase 4	-0.823187	-0.659643	-0.757646	-0.163544	-0.065541	0.0980026	6.26899	7.93042	0.0040382	0.0567605
201102_s_at	5211	PFKL	phosphofructokinase, liver	0.266003	0.0487474	0.261404	0.217256	0.00459946	-0.212656	7.92238	1.30795	0.319729	0.622488
227899_at	5212	VIT	vitrin	-0.227403	-0.262877	0.0207014	0.0354734	-0.248105	-0.283578	6.78859	0.167259	0.916283	0.989549
210976_s_at	5213	PFKM	phosphofructokinase, muscle	-0.104341	-0.132616	-0.0691462	0.0282749	-0.0351951	-0.06347	7.19275	0.177869	0.909222	0.986658
201037_at	5214	PFKP	phosphofructokinase, platelet	0.281313	0.0664961	0.104941	0.214817	0.176371	-0.0384452	9.97911	0.810227	0.513688	0.787467
243761_at	5218	PFTK1	PFTAIRE protein kinase 1	0.255558	0.0729181	0.211534	0.18264	0.0440245	-0.138616	4.511	0.151615	0.926531	0.992107
201118_at	5226	PGD	phosphogluconate dehydrogenase	-0.0735969	-0.130747	0.00813885	0.0571505	-0.0817358	-0.138886	11.9827	0.14854	0.92852	0.992107
215179_x_at	5228	PGF	placental growth factor	0.349691	-0.0731326	-0.185835	0.422823	0.535525	0.112702	8.03586	1.07428	0.398819	0.697844
242844_at	5229	PGGT1B	protein geranylgeranyltransferase type I, beta subunit	-0.133622	-0.392523	-0.309187	0.258901	0.175565	-0.0833357	6.84154	0.399945	0.755749	0.927295
227068_at	5230	PGK1	phosphoglycerate kinase 1	-0.154919	-0.130572	-0.0557998	-0.0243468	-0.0991187	-0.0747719	9.4495	0.216234	0.883136	0.979701
201968_s_at	5236	PGM1	phosphoglucomutase 1	-0.654965	-0.597988	-0.449002	-0.0569774	-0.205964	-0.148986	7.39846	2.07112	0.160849	0.437264
210041_s_at	5238	PGM3	phosphoglucomutase 3	-0.285234	-0.289525	-0.0562501	0.00429092	-0.228984	-0.233275	7.04189	1.14265	0.373695	0.674576
226303_at	5239	PGM5	phosphoglucomutase 5	0.0709023	0.0295341	-0.0554459	0.0413682	0.126348	0.08498	4.3145	0.175956	0.910501	0.986808
209993_at	5243	ABCB1	ATP-binding cassette, sub-family B (MDR/TAP), member 1	-0.433511	-0.518115	-0.216466	0.0846035	-0.217046	-0.301649	4.50607	1.68115	0.22682	0.52091
200658_s_at	5245	PHB	prohibitin	-0.447926	-0.51167	-0.289267	0.0637443	-0.158659	-0.222403	9.19999	3.62596	0.0475876	0.222183
40446_at	5252	PHF1	PHD finger protein 1	0.26861	-0.049849	0.0881481	0.318459	0.180462	-0.137997	9.4002	0.975496	0.438326	0.73222
212726_at	5253	PHF2	PHD finger protein 2	-0.242114	-0.236191	-0.116562	-0.00592288	-0.125552	-0.119629	6.08135	0.390945	0.761867	0.929828
205450_at	5255	PHKA1	phosphorylase kinase, alpha 1 (muscle)	0.15788	0.0521391	0.0979607	0.105741	0.059919	-0.0458216	5.63969	0.217678	0.882142	0.979592
209439_s_at	5256	PHKA2	phosphorylase kinase, alpha 2 (liver)	0.0337854	-0.0555087	-0.2503	0.0892941	0.284086	0.194791	6.22056	0.508458	0.684295	0.892225
202739_s_at	5257	PHKB	phosphorylase kinase, beta	-0.546788	-0.443331	-0.373764	-0.103457	-0.173025	-0.0695671	5.134	1.25981	0.334514	0.638256
203335_at	5264	PHYH	phytanoyl-CoA 2-hydroxylase	-0.487981	-0.474533	-0.312458	-0.0134475	-0.175523	-0.162076	8.07005	2.58742	0.104575	0.347437
202833_s_at	5265	SERPINA1	serpin peptidase inhibitor, clade A (alpha-1 antiproteinase, antitrypsin), member 1	0.802216	0.755149	0.868198	0.0470671	-0.0659814	-0.113049	10.0859	3.44401	0.0542428	0.239633
204855_at	5268	SERPINB5	serpin peptidase inhibitor, clade B (ovalbumin), member 5	0.176595	-0.068791	-0.0774411	0.245386	0.254036	0.00865011	3.66238	1.34684	0.308307	0.612307
212190_at	5270	SERPINE2	serpin peptidase inhibitor, clade E (nexin, plasminogen activator inhibitor type 1), member 2	0.114788	0.042794	0.41196	0.0719939	-0.297172	-0.369166	6.98799	0.208451	0.888485	0.980642
206034_at	5271	SERPINB8	serpin peptidase inhibitor, clade B (ovalbumin), member 8	1.65949	1.34869	1.49257	0.310806	0.166921	-0.143886	9.46419	36.5921	4.17096e-06	0.000679563
209723_at	5272	SERPINB9	serpin peptidase inhibitor, clade B (ovalbumin), member 9	1.71578	1.58133	1.60173	0.134446	0.11405	-0.020396	9.49141	1.09906	0.389513	0.689986
205352_at	5274	SERPINI1	serpin peptidase inhibitor, clade I (neuroserpin), member 1	0.0233883	0.0268622	0.329004	-0.00347391	-0.305616	-0.302142	7.50894	0.0602099	0.979685	0.997693
216257_at	5275	SERPINB13	serpin peptidase inhibitor, clade B (ovalbumin), member 13	-0.13811	-0.168457	-0.371244	0.0303473	0.233134	0.202786	4.25433	1.49924	0.267692	0.566751
205281_s_at	5277	PIGA	phosphatidylinositol glycan anchor biosynthesis, class A	0.302255	0.263625	0.272097	0.0386302	0.0301582	-0.00847196	5.23451	0.915322	0.464369	0.751657
216593_s_at	5279	PIGC	phosphatidylinositol glycan anchor biosynthesis, class C	-0.955651	-0.795035	-0.414308	-0.160616	-0.541343	-0.380727	7.06478	8.35954	0.00331669	0.0511636
205077_s_at	5281	PIGF	phosphatidylinositol glycan anchor biosynthesis, class F	-0.858092	-0.859012	-0.625249	0.00092009	-0.232843	-0.233763	6.90053	3.05197	0.0726306	0.286886
209625_at	5283	PIGH	phosphatidylinositol glycan anchor biosynthesis, class H	-0.372974	-0.411845	-0.266095	0.0388709	-0.106879	-0.14575	6.60229	1.54208	0.257374	0.55387
213070_at	5286	PIK3C2A	phosphoinositide-3-kinase, class 2, alpha polypeptide	-0.533661	-0.470234	-0.280192	-0.063427	-0.25347	-0.190043	7.36984	1.85064	0.194965	0.483887
204484_at	5287	PIK3C2B	phosphoinositide-3-kinase, class 2, beta polypeptide	-0.351662	-0.329309	-0.220483	-0.0223535	-0.131179	-0.108826	6.97564	0.510366	0.683082	0.891897
215394_at	5289	PIK3C3	phosphoinositide-3-kinase, class 3	0.353505	0.279504	0.241163	0.0740005	0.112341	0.0383409	5.39478	1.23135	0.343605	0.646922
217620_s_at	5291	PIK3CB	phosphoinositide-3-kinase, catalytic, beta polypeptide	-1.23923	-0.43993	-0.305851	-0.799295	-0.933374	-0.134079	7.11692	5.23516	0.0166907	0.124768
209193_at	5292	PIM1	pim-1 oncogene	1.04474	0.75071	0.914321	0.294029	0.130418	-0.163611	9.76053	8.15967	0.00363208	0.0535854
203879_at	5293	PIK3CD	phosphoinositide-3-kinase, catalytic, delta polypeptide	-0.0629981	-0.298549	-0.0858414	0.235551	0.0228433	-0.212708	8.99914	0.111222	0.95178	0.994835
206369_s_at	5294	PIK3CG	phosphoinositide-3-kinase, catalytic, gamma polypeptide	-1.25536	-1.06986	-0.990731	-0.185501	-0.264627	-0.0791255	6.41716	6.68934	0.00743568	0.0793127
212239_at	5295	PIK3R1	phosphoinositide-3-kinase, regulatory subunit 1 (alpha)	-0.991562	-0.923312	-0.698435	-0.0682501	-0.293127	-0.224877	6.85799	3.0955	0.0702656	0.281247
207105_s_at	5296	PIK3R2	phosphoinositide-3-kinase, regulatory subunit 2 (beta)	0.199519	-0.0137468	-0.0510952	0.213266	0.250614	0.0373484	5.32496	0.601816	0.626866	0.859692
207081_s_at	5297	PI4KA	phosphatidylinositol 4-kinase, catalytic, alpha	0.236416	-0.0641401	-0.0461414	0.300556	0.282557	-0.0179987	8.59901	0.790823	0.523347	0.79286
206138_s_at	5298	PI4KB	phosphatidylinositol 4-kinase, catalytic, beta	0.286784	0.143066	0.302899	0.143718	-0.0161145	-0.159833	9.24963	2.25466	0.137584	0.400187
202927_at	5300	PIN1	peptidylprolyl cis/trans isomerase, NIMA-interacting 1	-0.352939	-0.286267	-0.113977	-0.0666725	-0.238963	-0.17229	7.60129	1.90198	0.18634	0.472399
205570_at	5305	PIP4K2A	phosphatidylinositol-5-phosphate 4-kinase, type II, alpha	-0.0475812	-0.0199766	-0.04855	-0.0276046	0.000968833	0.0285734	5.82884	0.0206677	0.995729	0.999581
201190_s_at	5306	PITPNA	phosphatidylinositol transfer protein, alpha	0.114207	-0.168293	0.0671492	0.2825	0.0470579	-0.235442	9.63743	0.965361	0.442604	0.734763
202328_s_at	5310	PKD1	polycystic kidney disease 1 (autosomal dominant)	0.148845	-0.220372	-0.192037	0.369216	0.340882	-0.0283341	6.09908	1.44891	0.280408	0.581652
203688_at	5311	PKD2	polycystic kidney disease 2 (autosomal dominant)	-0.314558	-0.252834	-0.219909	-0.0617247	-0.0946488	-0.0329241	6.24425	0.547088	0.660044	0.879999
201251_at	5315	PKM2	pyruvate kinase, muscle	0.387383	0.234981	0.268988	0.152402	0.118395	-0.0340072	12.4522	0.95568	0.446732	0.737883
204195_s_at	5316	PKNOX1	PBX/knotted 1 homeobox 1	0.438207	0.402195	0.652571	0.0360117	-0.214364	-0.250376	7.37764	2.74485	0.092205	0.32517
205724_at	5317	PKP1	plakophilin 1 (ectodermal dysplasia/skin fragility syndrome)	0.194605	0.047186	0.228467	0.147419	-0.0338623	-0.181281	5.22902	0.773818	0.531959	0.797288
210145_at	5321	PLA2G4A	phospholipase A2, group IVA (cytosolic, calcium-dependent)	-0.24145	0.539155	0.201499	-0.780605	-0.442949	0.337656	6.96783	1.24214	0.340126	0.643312
207943_x_at	5325	PLAGL1	pleiomorphic adenoma gene-like 1	0.106298	0.134717	0.258289	-0.0284196	-0.151991	-0.123572	6.67685	0.445595	0.725137	0.911157
202925_s_at	5326	PLAGL2	pleiomorphic adenoma gene-like 2	1.43859	1.08133	1.21171	0.357253	0.226879	-0.130374	7.4456	12.5992	0.000637741	0.0202488
201860_s_at	5327	PLAT	plasminogen activator, tissue	0.589993	0.757756	0.40376	-0.167763	0.186233	0.353996	4.89805	1.64442	0.234473	0.528931
205479_s_at	5328	PLAU	plasminogen activator, urokinase	0.257795	-0.329714	-0.0663592	0.58751	0.324154	-0.263355	6.93874	5.54208	0.0139373	0.114235
210845_s_at	5329	PLAUR	plasminogen activator, urokinase receptor	1.67396	1.32454	1.55075	0.349413	0.123211	-0.226203	12.4857	37.1865	3.84282e-06	0.000650032
204046_at	5330	PLCB2	phospholipase C, beta 2	0.0199065	-0.125335	-0.213036	0.145242	0.232942	0.0877005	7.74969	0.541847	0.663294	0.88012
205125_at	5333	PLCD1	phospholipase C, delta 1	0.191569	0.101055	0.207108	0.0905138	-0.0155385	-0.106052	8.38541	0.41729	0.744032	0.920053
205934_at	5334	PLCL1	phospholipase C-like 1	-0.0176678	0.114835	0.34323	-0.132503	-0.360898	-0.228395	8.62534	0.22465	0.877329	0.977755
202789_at	5335	PLCG1	phospholipase C, gamma 1	-0.154248	-0.327025	-0.198769	0.172777	0.0445205	-0.128256	6.97111	0.697541	0.572283	0.824959
215723_s_at	5337	PLD1	phospholipase D1, phosphatidylcholine-specific	-0.449005	-0.375737	-0.1032	-0.0732682	-0.345805	-0.272537	5.89934	1.29763	0.322836	0.624476
201373_at	5339	PLEC1	plectin 1, intermediate filament binding protein 500kDa	0.504906	0.175344	0.354784	0.329563	0.150123	-0.17944	7.24246	1.23397	0.342757	0.645821
209977_at	5340	PLG	plasminogen	-0.0345767	0.0679989	-0.104338	-0.102576	0.069761	0.172337	4.29636	0.398425	0.756781	0.927596
203471_s_at	5341	PLEK	pleckstrin	0.801142	0.669494	0.686199	0.131648	0.114943	-0.0167051	12.7001	9.0391	0.00246077	0.043906
202240_at	5347	PLK1	polo-like kinase 1 (Drosophila)	-0.127373	-0.112562	0.0854749	-0.0148113	-0.212848	-0.198037	5.96675	0.338256	0.798122	0.945977
202488_s_at	5349	FXYD3	FXYD domain containing ion transport regulator 3	0.216372	0.246422	0.277074	-0.0300499	-0.0607023	-0.0306524	6.71357	1.32332	0.315159	0.618382
225194_at	5356	PLRG1	pleiotropic regulator 1 (PRL1 homolog, Arabidopsis)	-0.382698	-0.481564	-0.281334	0.0988668	-0.101364	-0.20023	9.07819	3.25797	0.0621953	0.26137
205190_at	5357	PLS1	plastin 1 (I isoform)	-1.43694	-1.09875	-1.08532	-0.338189	-0.35162	-0.0134302	6.85584	3.94041	0.0381996	0.195706
201215_at	5358	PLS3	plastin 3 (T isoform)	-1.13915	-0.471644	-0.886146	-0.667509	-0.253007	0.414502	6.23867	0.724716	0.557597	0.814438
202430_s_at	5359	PLSCR1	phospholipid scramblase 1	-0.234051	0.901917	0.113647	-1.13597	-0.347698	0.78827	8.17761	2.53079	0.109485	0.355214
202075_s_at	5360	PLTP	phospholipid transfer protein	0.180426	0.0607216	0.222657	0.119704	-0.0422315	-0.161936	6.67608	0.0764054	0.971476	0.99586
221537_at	5361	PLXNA1	plexin A1	0.508005	0.350721	0.250617	0.157284	0.257388	0.100104	7.08868	2.54738	0.108019	0.353141
215668_s_at	5364	PLXNB1	plexin B1	0.117993	0.0939393	-0.0548311	0.0240536	0.172824	0.14877	6.37332	0.344701	0.793653	0.94414
204285_s_at	5366	PMAIP1	phorbol-12-myristate-13-acetate-induced protein 1	0.94959	3.33538	1.00501	-2.38579	-0.0554215	2.33037	9.46077	6.51825	0.00813169	0.0832777
206942_s_at	5367	PMCH	pro-melanin-concentrating hormone	0.0723712	-0.0981208	0.167156	0.170492	-0.0947844	-0.265276	4.36262	0.183298	0.905578	0.985866
235508_at	5371	PML	promyelocytic leukemia	0.203708	1.24448	-0.0359899	-1.04077	0.239698	1.28047	6.4961	5.69554	0.0127621	0.107476
203201_at	5373	PMM2	phosphomannomutase 2	0.296619	0.0893977	0.248356	0.207221	0.0482629	-0.158959	7.53507	0.315988	0.813618	0.953693
210139_s_at	5376	PMP22	peripheral myelin protein 22	0.174061	0.420271	0.586258	-0.24621	-0.412197	-0.165987	6.93855	0.662841	0.591557	0.836278
213677_s_at	5378	PMS1	PMS1 postmeiotic segregation increased 1 (S. cerevisiae)	-1.43231	-1.39851	-1.38123	-0.0337995	-0.0510831	-0.0172835	6.16371	6.64682	0.00760192	0.0801962
216843_x_at	5379	PMS2L1	postmeiotic segregation increased 2-like 1 pseudogene	-0.443789	-0.562138	-0.420521	0.118349	-0.0232676	-0.141616	7.16753	3.66193	0.0463875	0.218748
215412_x_at	5380	PMS2L2	postmeiotic segregation increased 2-like 2 pseudogene	-0.151573	-0.356064	-0.246455	0.204491	0.0948821	-0.109609	5.0033	1.11821	0.382477	0.682891
205061_s_at	5393	EXOSC9	exosome component 9	-0.341558	0.0280873	-0.240669	-0.369645	-0.100888	0.268757	7.66769	1.58229	0.24809	0.541975
226695_at	5396	PRRX1	paired related homeobox 1	0.283801	0.571179	0.396066	-0.287378	-0.112266	0.175112	4.91038	1.23828	0.341364	0.644559
205912_at	5406	PNLIP	pancreatic lipase	0.0965705	0.103256	0.0513323	-0.00668536	0.0452382	0.0519236	4.10441	0.146807	0.929636	0.992107
212036_s_at	5411	PNN	pinin, desmosome associated protein	-0.311596	-0.719263	-0.692887	0.407667	0.381291	-0.0263761	8.55179	2.79099	0.0889067	0.319376
201535_at	5412	UBL3	ubiquitin-like 3	-0.103208	-0.036031	-0.0150549	-0.0671774	-0.0881534	-0.0209761	9.14087	0.122566	0.944901	0.994562
201578_at	5420	PODXL	podocalyxin-like	-0.153233	0.000542194	-0.0538596	-0.153775	-0.099373	0.0544018	4.32304	0.329634	0.804114	0.949102
204835_at	5422	POLA1	polymerase (DNA directed), alpha 1, catalytic subunit	-0.672825	-0.434864	-0.536385	-0.237961	-0.13644	0.101521	6.08546	1.3426	0.309527	0.613108
203616_at	5423	POLB	polymerase (DNA directed), beta	-0.392188	-0.497478	-0.379674	0.105289	-0.0125143	-0.117804	9.18158	0.58703	0.63569	0.864535
216026_s_at	5426	POLE	polymerase (DNA directed), epsilon	0.13528	-0.108256	-0.0137577	0.243535	0.149037	-0.0944983	6.57351	0.457621	0.717199	0.908072
205909_at	5427	POLE2	polymerase (DNA directed), epsilon 2 (p59 subunit)	-0.889925	-0.658029	-0.59101	-0.231896	-0.298914	-0.0670187	6.70662	1.07949	0.396845	0.696117
202725_at	5430	POLR2A	polymerase (RNA) II (DNA directed) polypeptide A, 220kDa	0.428824	0.107147	0.135863	0.321677	0.29296	-0.0287168	7.87117	1.37565	0.300132	0.604391
1555837_s_at	5431	POLR2B	polymerase (RNA) II (DNA directed) polypeptide B, 140kDa	-0.636979	-0.630466	-0.511073	-0.00651306	-0.125906	-0.119393	9.83031	4.28824	0.030228	0.172223
214263_x_at	5432	POLR2C	polymerase (RNA) II (DNA directed) polypeptide C, 33kDa	0.0596942	-0.0595283	0.0941938	0.119223	-0.0344996	-0.153722	8.53323	0.318482	0.81188	0.951996
213887_s_at	5434	POLR2E	polymerase (RNA) II (DNA directed) polypeptide E, 25kDa	-0.47713	-0.4097	-0.235913	-0.0674295	-0.241217	-0.173787	9.31714	2.74998	0.0918318	0.324306
202306_at	5436	POLR2G	polymerase (RNA) II (DNA directed) polypeptide G	-0.595996	-0.651298	-0.549817	0.0553024	-0.0461788	-0.101481	10.2035	1.55774	0.253712	0.549815
209302_at	5437	POLR2H	polymerase (RNA) II (DNA directed) polypeptide H	-0.47754	-0.640894	-0.498596	0.163354	0.0210555	-0.142299	8.67187	6.81846	0.00695646	0.076342
212955_s_at	5438	POLR2I	polymerase (RNA) II (DNA directed) polypeptide I, 14.5kDa	-0.689867	-0.695516	-0.535577	0.00564851	-0.154291	-0.159939	8.29046	9.58649	0.00195597	0.0386077
202635_s_at	5440	POLR2K	polymerase (RNA) II (DNA directed) polypeptide K, 7.0kDa	-0.409669	-0.424111	-0.281485	0.0144424	-0.128184	-0.142626	10.28	1.87813	0.190291	0.477847
211730_s_at	5441	POLR2L	polymerase (RNA) II (DNA directed) polypeptide L, 7.6kDa	-0.390881	-0.529647	-0.283657	0.138766	-0.107224	-0.245991	10.022	3.19965	0.0649614	0.268127
228616_at	5442	POLRMT	polymerase (RNA) mitochondrial (DNA directed)	0.395456	0.0610658	0.0964062	0.334391	0.29905	-0.0353405	4.30853	2.40523	0.121352	0.375934
205720_at	5443	POMC	proopiomelanocortin	0.316432	0.222388	0.181863	0.0940441	0.134568	0.0405243	5.70338	0.429956	0.735541	0.916016
210830_s_at	5445	PON2	paraoxonase 2	-1.15102	-1.05386	-0.779512	-0.0971667	-0.371512	-0.274346	6.96955	3.04995	0.0727425	0.286886
208928_at	5447	POR	P450 (cytochrome) oxidoreductase	-0.0571671	-0.217572	-0.142097	0.160405	0.0849301	-0.0754752	7.5529	0.322982	0.808744	0.950457
205267_at	5450	POU2AF1	POU class 2 associating factor 1	-0.57025	-0.697093	-0.491742	0.126842	-0.0785086	-0.205351	7.07907	0.11196	0.951338	0.994835
229750_at	5452	POU2F2	POU class 2 homeobox 2	0.317808	0.279207	0.207707	0.0386003	0.110101	0.0715002	6.38322	1.2068	0.351661	0.654925
210475_at	5453	POU3F1	POU class 3 homeobox 1	0.378791	0.290426	0.275009	0.0883645	0.103782	0.0154173	5.50189	1.65838	0.231532	0.52558
211341_at	5457	POU4F1	POU class 4 homeobox 1	0.176131	0.023547	0.216459	0.152584	-0.040328	-0.192912	3.87836	0.675517	0.584448	0.831452
214532_x_at	5462	POU5F1B	POU class 5 homeobox 1B	0.376343	0.163752	0.140159	0.212591	0.236184	0.0235931	6.8661	1.73049	0.216978	0.508181
205878_at	5463	POU6F1	POU class 6 homeobox 1	0.140832	-0.129134	-0.0708745	0.269967	0.211707	-0.0582597	4.20686	1.09855	0.389703	0.689986
217848_s_at	5464	PPA1	pyrophosphatase (inorganic) 1	-0.417475	-0.0782262	-0.169085	-0.339249	-0.24839	0.090859	10.6609	0.27747	0.840537	0.965634
223437_at	5465	PPARA	peroxisome proliferator-activated receptor alpha	-0.629374	-0.515958	-0.471186	-0.113416	-0.158189	-0.0447727	7.20107	1.28714	0.32603	0.628071
210636_at	5467	PPARD	peroxisome proliferator-activated receptor delta	-0.339153	-0.36344	-0.226224	0.0242873	-0.112929	-0.137216	4.38591	0.940944	0.45309	0.742487
208510_s_at	5468	PPARG	peroxisome proliferator-activated receptor gamma	-0.64595	-0.736043	-0.656392	0.0900935	0.0104423	-0.0796512	7.18384	0.742128	0.548373	0.807793
225452_at	5469	MED1	mediator complex subunit 1	0.100679	0.133302	0.192581	-0.032623	-0.0919015	-0.0592785	6.71964	0.217377	0.88235	0.979601
209433_s_at	5471	PPAT	phosphoribosyl pyrophosphate amidotransferase	-0.985205	-1.11355	-0.849124	0.128342	-0.136081	-0.264423	6.29932	7.92582	0.00404688	0.0568011
217602_at	5478	PPIA	peptidylprolyl isomerase A (cyclophilin A)	-0.0835364	-0.11851	-0.211278	0.0349734	0.127742	0.0927685	3.93293	0.304716	0.821487	0.957
200968_s_at	5479	PPIB	peptidylprolyl isomerase B (cyclophilin B)	-0.083095	-0.210571	-0.0313914	0.127476	-0.0517036	-0.17918	9.88927	0.157117	0.922951	0.991667
204518_s_at	5480	PPIC	peptidylprolyl isomerase C (cyclophilin C)	-0.551789	-0.53617	-0.246909	-0.0156194	-0.30488	-0.289261	7.36869	2.84793	0.0850221	0.310209
204185_x_at	5481	PPID	peptidylprolyl isomerase D	-0.483582	-0.386223	-0.197227	-0.0973589	-0.286355	-0.188996	9.47894	2.5086	0.111482	0.358958
203966_s_at	5494	PPM1A	protein phosphatase 1A (formerly 2C), magnesium-dependent, alpha isoform	-0.677267	-0.695912	-0.593968	0.018645	-0.0832988	-0.101944	9.37435	4.97059	0.0195865	0.135517
213225_at	5495	PPM1B	protein phosphatase 1B (formerly 2C), magnesium-dependent, beta isoform	-0.567289	-0.285154	-0.25464	-0.282135	-0.312649	-0.030514	8.1847	2.33861	0.128245	0.386583
200913_at	5496	PPM1G	protein phosphatase 1G (formerly 2C), magnesium-dependent, gamma isoform	0.317954	-0.00375633	0.0778916	0.321711	0.240063	-0.0816479	7.52624	1.45424	0.279031	0.580239
201407_s_at	5500	PPP1CB	protein phosphatase 1, catalytic subunit, beta isoform	-0.285285	-0.182966	-0.349115	-0.102319	0.0638295	0.166149	8.08351	1.48521	0.271171	0.570645
200726_at	5501	PPP1CC	protein phosphatase 1, catalytic subunit, gamma isoform	-0.985528	-0.887049	-0.844636	-0.0984782	-0.140892	-0.0424137	11.1003	5.76005	0.012303	0.105789
202166_s_at	5504	PPP1R2	protein phosphatase 1, regulatory (inhibitor) subunit 2	-0.166651	-0.101868	0.00902436	-0.0647826	-0.175675	-0.110893	9.76641	0.372831	0.774253	0.935261
204554_at	5509	PPP1R3D	protein phosphatase 1, regulatory (inhibitor) subunit 3D	-0.614849	-0.444159	-0.405975	-0.170691	-0.208875	-0.0381837	6.29723	1.96992	0.175584	0.458223
213465_s_at	5510	PPP1R7	protein phosphatase 1, regulatory (inhibitor) subunit 7	-0.730791	-0.739755	-0.500028	0.00896403	-0.230763	-0.239727	9.23104	6.39008	0.00870344	0.0866845
207830_s_at	5511	PPP1R8	protein phosphatase 1, regulatory (inhibitor) subunit 8	-0.581325	-0.581078	-0.315335	-0.000247415	-0.26599	-0.265743	8.78175	3.78939	0.0424092	0.208038
201703_s_at	5514	PPP1R10	protein phosphatase 1, regulatory (inhibitor) subunit 10	0.704579	0.591518	0.443312	0.113061	0.261267	0.148207	7.45138	2.89267	0.0821078	0.305136
208652_at	5515	PPP2CA	protein phosphatase 2 (formerly 2A), catalytic subunit, alpha isoform	0.179385	0.124254	0.260765	0.0551312	-0.0813797	-0.136511	10.4629	1.12467	0.380133	0.681607
200695_at	5518	PPP2R1A	protein phosphatase 2 (formerly 2A), regulatory subunit A, alpha isoform	0.0180836	-0.0164927	0.103193	0.0345763	-0.0851098	-0.119686	9.29987	0.12243	0.944984	0.994562
202886_s_at	5519	PPP2R1B	protein phosphatase 2 (formerly 2A), regulatory subunit A, beta isoform	-0.815969	-0.420951	-0.200231	-0.395018	-0.615738	-0.22072	7.10984	4.67489	0.0235466	0.149525
236492_at	5520	PPP2R2A	protein phosphatase 2 (formerly 2A), regulatory subunit B, alpha isoform	0.300888	0.561468	-0.0112094	-0.26058	0.312097	0.572677	6.4238	2.36876	0.125071	0.382601
228025_s_at	5522	PPP2R2C	protein phosphatase 2 (formerly 2A), regulatory subunit B, gamma isoform	0.21956	0.202656	0.179241	0.016904	0.040319	0.023415	4.25442	0.904562	0.469191	0.755522
207749_s_at	5523	PPP2R3A	protein phosphatase 2 (formerly 2A), regulatory subunit B'', alpha	0.0253148	0.0741396	0.153327	-0.0488248	-0.128012	-0.0791871	8.29683	0.227588	0.875297	0.977755
201877_s_at	5527	PPP2R5C	protein phosphatase 2, regulatory subunit B', gamma isoform	-0.989244	-0.825775	-0.807429	-0.163469	-0.181815	-0.0183457	8.21737	1.5846	0.247568	0.541076
211159_s_at	5528	PPP2R5D	protein phosphatase 2, regulatory subunit B', delta isoform	-0.381371	-0.25669	-0.171875	-0.124681	-0.209495	-0.0848145	5.5503	2.17366	0.14734	0.414373
229322_at	5529	PPP2R5E	protein phosphatase 2, regulatory subunit B', epsilon isoform	-0.267448	-0.277555	-0.087489	0.0101068	-0.179959	-0.190066	7.08455	0.346307	0.792541	0.943643
202429_s_at	5530	PPP3CA	protein phosphatase 3 (formerly 2B), catalytic subunit, alpha isoform	-0.138125	-0.0957081	-0.152448	-0.0424172	0.0143223	0.0567395	8.57345	0.212926	0.885413	0.979752
209817_at	5532	PPP3CB	protein phosphatase 3 (formerly 2B), catalytic subunit, beta isoform	-0.18635	-0.135809	0.0359753	-0.0505409	-0.222325	-0.171784	6.79727	0.21267	0.885588	0.979752
207000_s_at	5533	PPP3CC	protein phosphatase 3 (formerly 2B), catalytic subunit, gamma isoform	1.25539	1.03084	1.16918	0.224548	0.0862099	-0.138338	7.83045	7.46281	0.00504438	0.0634455
204507_s_at	5534	PPP3R1	protein phosphatase 3 (formerly 2B), regulatory subunit B, alpha isoform	-0.362302	-0.246166	0.107016	-0.116137	-0.469318	-0.353182	5.93523	0.799935	0.518789	0.7909
201979_s_at	5536	PPP5C	protein phosphatase 5, catalytic subunit	-0.256557	-0.313103	-0.161699	0.0565461	-0.094858	-0.151404	7.07749	1.03647	0.41348	0.709576
225429_at	5537	PPP6C	protein phosphatase 6, catalytic subunit	-0.233165	-0.342967	-0.171247	0.109802	-0.0619176	-0.17172	7.34109	0.712166	0.564335	0.820372
200975_at	5538	PPT1	palmitoyl-protein thioesterase 1	-0.253496	-0.29907	-0.145713	0.0455735	-0.107783	-0.153357	12.4628	0.714671	0.562984	0.819015
208938_at	5546	PRCC	papillary renal cell carcinoma (translocation-associated)	0.312513	0.596972	0.540643	-0.284459	-0.228131	0.0563284	6.45424	5.37282	0.0153836	0.120862
201494_at	5547	PRCP	prolylcarboxypeptidase (angiotensinase C)	0.107174	-0.0137018	0.0664278	0.120875	0.0407458	-0.0801296	10.3429	0.118806	0.947202	0.994562
37950_at	5550	PREP	prolyl endopeptidase	-0.184152	-0.119579	-0.10002	-0.0645732	-0.0841324	-0.0195592	7.22974	0.260912	0.852111	0.968377
214617_at	5551	PRF1	perforin 1 (pore forming protein)	-0.92407	-0.44395	-0.40937	-0.480119	-0.5147	-0.0345808	8.79393	0.214041	0.884646	0.979701
1554676_at	5552	SRGN	serglycin	0.71629	-0.0800036	-0.0624087	0.796293	0.778698	-0.0175949	4.2401	6.58236	0.00786228	0.0813124
211743_s_at	5553	PRG2	proteoglycan 2, bone marrow (natural killer cell activator, eosinophil granule major basic protein)	0.594902	0.45123	0.744852	0.143673	-0.14995	-0.293623	7.02567	1.97639	0.174597	0.45655
205053_at	5557	PRIM1	primase, DNA, polypeptide 1 (49kDa)	-1.36623	-1.20799	-1.11568	-0.158236	-0.250548	-0.092312	6.85382	3.55316	0.0501297	0.229074
215708_s_at	5558	PRIM2	primase, DNA, polypeptide 2 (58kDa)	-0.482881	-0.334576	-0.0645167	-0.148305	-0.418364	-0.270059	4.28293	2.72141	0.0939352	0.328205
225984_at	5562	PRKAA1	protein kinase, AMP-activated, alpha 1 catalytic subunit	-0.435226	-0.629715	-0.313248	0.19449	-0.121978	-0.316467	6.1836	0.770864	0.533469	0.797845
201835_s_at	5564	PRKAB1	protein kinase, AMP-activated, beta 1 non-catalytic subunit	-0.574169	-0.3574	-0.317499	-0.216769	-0.25667	-0.0399009	7.56691	0.469011	0.709734	0.905487
225278_at	5565	PRKAB2	protein kinase, AMP-activated, beta 2 non-catalytic subunit	-0.0109222	-0.429634	-0.273606	0.418712	0.262684	-0.156028	6.23023	1.78604	0.20647	0.496904
202742_s_at	5567	PRKACB	protein kinase, cAMP-dependent, catalytic, beta	-1.42891	-0.883963	-0.83334	-0.544943	-0.595566	-0.0506223	7.6937	8.19013	0.00358181	0.0531721
204612_at	5569	PKIA	protein kinase (cAMP-dependent, catalytic) inhibitor alpha	-0.708514	-0.548709	-0.267658	-0.159806	-0.440856	-0.281051	6.40171	0.344398	0.793863	0.94414
242482_at	5573	PRKAR1A	protein kinase, cAMP-dependent, regulatory, type I, alpha (tissue specific extinguisher 1)	-0.0608741	-0.224493	-0.242431	0.163619	0.181557	0.0179377	4.3921	0.547233	0.659954	0.879999
225011_at	5576	PRKAR2A	protein kinase, cAMP-dependent, regulatory, type II, alpha	-0.461929	-0.488778	-0.303851	0.0268495	-0.158077	-0.184927	8.65854	2.41971	0.11991	0.372999
203680_at	5577	PRKAR2B	protein kinase, cAMP-dependent, regulatory, type II, beta	-0.582127	-0.326806	-0.271354	-0.255321	-0.310773	-0.0554518	5.81754	0.404828	0.75244	0.924782
213093_at	5578	PRKCA	protein kinase C, alpha	-0.106603	-0.153126	-0.163123	0.0465226	0.0565196	0.00999701	7.27753	0.0817831	0.968599	0.99586
207957_s_at	5579	PRKCB	protein kinase C, beta	0.0953458	-0.0536594	-0.0471468	0.149005	0.142493	-0.00651267	8.60098	0.0745663	0.972444	0.99586
202545_at	5580	PRKCD	protein kinase C, delta	1.17918	0.569524	0.762516	0.609661	0.416669	-0.192992	9.1785	4.10643	0.0341228	0.18307
218764_at	5583	PRKCH	protein kinase C, eta	0.228279	0.085154	0.144983	0.143125	0.0832957	-0.0598291	9.3317	0.0340282	0.991112	0.999231
209678_s_at	5584	PRKCI	protein kinase C, iota	-0.106187	-0.460076	-0.231973	0.353889	0.125786	-0.228103	8.28405	1.19533	0.355495	0.658069
212629_s_at	5586	PKN2	protein kinase N2	0.209936	0.354918	-0.0220507	-0.144982	0.231987	0.376969	5.7745	1.13078	0.377935	0.679479
210038_at	5588	PRKCQ	protein kinase C, theta	-0.664732	-0.338104	-0.348854	-0.326628	-0.315879	0.0107496	7.02819	0.424108	0.739455	0.91841
200707_at	5589	PRKCSH	protein kinase C substrate 80K-H	0.354096	0.203881	0.252307	0.150215	0.101789	-0.048426	7.99418	0.891959	0.474903	0.75981
210543_s_at	5591	PRKDC	protein kinase, DNA-activated, catalytic polypeptide	0.583533	0.515842	0.182822	0.0676909	0.400711	0.33302	6.99301	2.89636	0.0818727	0.304609
211380_s_at	5592	PRKG1	protein kinase, cGMP-dependent, type I	0.110055	0.0728142	-0.135162	0.0372405	0.245216	0.207976	4.43159	0.552369	0.656781	0.878583
208351_s_at	5594	MAPK1	mitogen-activated protein kinase 1	-0.465131	-0.194862	-0.0801062	-0.270269	-0.385025	-0.114756	7.84495	1.94599	0.17929	0.463653
207121_s_at	5597	MAPK6	mitogen-activated protein kinase 6	0.303819	-0.0405133	0.249814	0.344332	0.054005	-0.290327	10.6679	1.27509	0.329742	0.632954
210671_x_at	5599	MAPK8	mitogen-activated protein kinase 8	0.189075	0.126766	0.387474	0.0623091	-0.198399	-0.260708	5.23366	0.919188	0.462649	0.750273
203218_at	5601	MAPK9	mitogen-activated protein kinase 9	-0.423816	-0.44768	-0.287613	0.0238649	-0.136203	-0.160068	8.80753	1.80135	0.203675	0.493639
210058_at	5603	MAPK13	mitogen-activated protein kinase 13	0.245264	-0.15015	0.00748695	0.395414	0.237777	-0.157637	9.69837	0.390068	0.762464	0.929828
215498_s_at	5606	MAP2K3	mitogen-activated protein kinase kinase 3	1.19868	0.785819	1.06935	0.412857	0.129324	-0.283533	8.86908	5.26328	0.0164134	0.124755
211370_s_at	5607	MAP2K5	mitogen-activated protein kinase kinase 5	0.392986	0.403856	0.421071	-0.0108693	-0.0280842	-0.0172149	7.25705	0.756705	0.540763	0.80221
216206_x_at	5609	MAP2K7	mitogen-activated protein kinase kinase 7	0.388816	-0.0916131	-0.0690905	0.480429	0.457907	-0.0225226	5.20234	1.40656	0.291629	0.593604
213294_at	5610	EIF2AK2	eukaryotic translation initiation factor 2-alpha kinase 2	-0.670002	1.37477	-0.304468	-2.04477	-0.365534	1.67924	7.21956	6.66455	0.00753207	0.0798888
1558080_s_at	5611	DNAJC3	DnaJ (Hsp40) homolog, subfamily C, member 3	0.742832	0.452453	0.627189	0.290378	0.115643	-0.174736	7.76402	3.25346	0.0624042	0.261769
209323_at	5612	PRKRIR	protein-kinase, interferon-inducible double stranded RNA dependent inhibitor, repressor of (P58 repressor)	-0.153351	-0.409015	-0.0204244	0.255664	-0.132927	-0.38859	9.76371	1.73275	0.216539	0.507881
204061_at	5613	PRKX	protein kinase, X-linked	-0.137481	-0.100473	-0.277985	-0.0370085	0.140503	0.177512	6.72736	0.384502	0.766261	0.930708
206279_at	5616	PRKY	protein kinase, Y-linked	0.280329	0.16393	0.0579476	0.116399	0.222382	0.105983	4.51733	1.04902	0.408553	0.705678
[truncated: 7,812 more rows]
